# Supplementary material for: RNF43 is associated with genomic features and clinical outcome in BRAF mutant colorectal cancer
Source: Front Oncol. 2023 Jun 20;13:1119587. doi: 10.3389/fonc.2023.1119587 (PMC10319416; doi:10.3389/fonc.2023.1119587)
Supplement: Supplementary file 1 [file DataSheet_1.xlsx]

## Sheet: Table 1
Table 1. Clinical data of 261 BRAF mutant CRC samples
Patient ID	Sex	Location	Stage	Age	Group	Center
1	male	L	NA	28	RNF43-mutant	Eastern Hepatobiliary Surgical Hospital
2	female	NA	NA	32	RNF43-mutant	Eastern Hepatobiliary Surgical Hospital
3	female	L	NA	24	RNF43-wildtype	Eastern Hepatobiliary Surgical Hospital
4	male	R	IV	25	RNF43-wildtype	Eastern Hepatobiliary Surgical Hospital
5	female	Rectal	I-III	32	RNF43-mutant	Eastern Hepatobiliary Surgical Hospital
6	male	R	I-III	28	RNF43-wildtype	Eastern Hepatobiliary Surgical Hospital
7	male	L	I-III	28	RNF43-wildtype	Eastern Hepatobiliary Surgical Hospital
8	male	L	I-III	29	RNF43-wildtype	Eastern Hepatobiliary Surgical Hospital
9	male	L	I-III	29	RNF43-wildtype	Eastern Hepatobiliary Surgical Hospital
10	female	NA	IV	30	RNF43-wildtype	Eastern Hepatobiliary Surgical Hospital
11	male	NA	IV	32	RNF43-wildtype	Eastern Hepatobiliary Surgical Hospital
12	female	L	I-III	33	RNF43-wildtype	Eastern Hepatobiliary Surgical Hospital
13	female	NA	IV	33	RNF43-mutant	Eastern Hepatobiliary Surgical Hospital
14	male	R	I-III	34	RNF43-wildtype	Eastern Hepatobiliary Surgical Hospital
15	male	Rectal	I-III	36	RNF43-mutant	Eastern Hepatobiliary Surgical Hospital
16	female	R	I-III	34	RNF43-wildtype	Eastern Hepatobiliary Surgical Hospital
17	female	L	I-III	35	RNF43-wildtype	Eastern Hepatobiliary Surgical Hospital
18	male	L	I-III	37	RNF43-mutant	Eastern Hepatobiliary Surgical Hospital
19	male	L	NA	36	RNF43-wildtype	Eastern Hepatobiliary Surgical Hospital
20	female	Rectal	I-III	38	RNF43-mutant	Eastern Hepatobiliary Surgical Hospital
21	male	L	I-III	36	RNF43-wildtype	Eastern Hepatobiliary Surgical Hospital
22	male	NA	NA	38	RNF43-mutant	Eastern Hepatobiliary Surgical Hospital
23	male	NA	NA	38	RNF43-mutant	Eastern Hepatobiliary Surgical Hospital
24	female	R	IV	39	RNF43-mutant	Eastern Hepatobiliary Surgical Hospital
25	female	L	I-III	37	RNF43-wildtype	Eastern Hepatobiliary Surgical Hospital
26	male	NA	IV	41	RNF43-mutant	Eastern Hepatobiliary Surgical Hospital
27	female	L	IV	38	RNF43-wildtype	Eastern Hepatobiliary Surgical Hospital
28	male	L	IV	41	RNF43-mutant	Eastern Hepatobiliary Surgical Hospital
29	female	NA	I-III	39	RNF43-wildtype	Eastern Hepatobiliary Surgical Hospital
30	male	NA	I-III	43	RNF43-mutant	Eastern Hepatobiliary Surgical Hospital
31	male	Rectal	IV	46	RNF43-mutant	Eastern Hepatobiliary Surgical Hospital
32	male	NA	IV	39	RNF43-wildtype	Eastern Hepatobiliary Surgical Hospital
33	female	Rectal	I-III	39	RNF43-wildtype	Eastern Hepatobiliary Surgical Hospital
34	female	L	IV	40	RNF43-wildtype	Eastern Hepatobiliary Surgical Hospital
35	female	NA	I-III	40	RNF43-wildtype	Eastern Hepatobiliary Surgical Hospital
36	male	L	I-III	40	RNF43-wildtype	Eastern Hepatobiliary Surgical Hospital
37	female	NA	I-III	41	RNF43-wildtype	Eastern Hepatobiliary Surgical Hospital
38	female	L	IV	41	RNF43-wildtype	Eastern Hepatobiliary Surgical Hospital
39	female	R	I-III	47	RNF43-mutant	Eastern Hepatobiliary Surgical Hospital
40	male	R	I-III	41	RNF43-wildtype	Eastern Hepatobiliary Surgical Hospital
41	female	NA	NA	48	RNF43-mutant	Eastern Hepatobiliary Surgical Hospital
42	male	L	NA	44	RNF43-wildtype	Eastern Hepatobiliary Surgical Hospital
43	male	Rectal	I-III	44	RNF43-wildtype	Eastern Hepatobiliary Surgical Hospital
44	male	NA	NA	48	RNF43-mutant	Eastern Hepatobiliary Surgical Hospital
45	NA	NA	I-III	48	RNF43-mutant	Eastern Hepatobiliary Surgical Hospital
46	female	L	I-III	44	RNF43-wildtype	Eastern Hepatobiliary Surgical Hospital
47	female	R	I-III	45	RNF43-wildtype	Eastern Hepatobiliary Surgical Hospital
48	female	NA	NA	48	RNF43-mutant	Eastern Hepatobiliary Surgical Hospital
49	male	L	IV	49	RNF43-mutant	Eastern Hepatobiliary Surgical Hospital
50	male	R	I-III	46	RNF43-wildtype	Eastern Hepatobiliary Surgical Hospital
51	male	Rectal	I-III	46	RNF43-wildtype	Eastern Hepatobiliary Surgical Hospital
52	female	L	I-III	46	RNF43-wildtype	Eastern Hepatobiliary Surgical Hospital
53	male	NA	I-III	49	RNF43-mutant	Eastern Hepatobiliary Surgical Hospital
54	male	R	I-III	46	RNF43-wildtype	Eastern Hepatobiliary Surgical Hospital
55	NA	NA	NA	49	RNF43-mutant	Eastern Hepatobiliary Surgical Hospital
56	female	Rectal	IV	50	RNF43-mutant	Eastern Hepatobiliary Surgical Hospital
57	NA	NA	I-III	46	RNF43-wildtype	Eastern Hepatobiliary Surgical Hospital
58	female	L	IV	47	RNF43-wildtype	Eastern Hepatobiliary Surgical Hospital
59	female	L	I-III	47	RNF43-wildtype	Eastern Hepatobiliary Surgical Hospital
60	female	Rectal	IV	48	RNF43-wildtype	Eastern Hepatobiliary Surgical Hospital
61	male	NA	I-III	48	RNF43-wildtype	Eastern Hepatobiliary Surgical Hospital
62	male	NA	NA	48	RNF43-wildtype	Eastern Hepatobiliary Surgical Hospital
63	male	L	I-III	48	RNF43-wildtype	Eastern Hepatobiliary Surgical Hospital
64	female	L	I-III	48	RNF43-wildtype	Eastern Hepatobiliary Surgical Hospital
65	male	NA	IV	50	RNF43-mutant	Eastern Hepatobiliary Surgical Hospital
66	male	R	IV	49	RNF43-wildtype	Eastern Hepatobiliary Surgical Hospital
67	female	L	NA	50	RNF43-mutant	Eastern Hepatobiliary Surgical Hospital
68	NA	NA	I-III	49	RNF43-wildtype	Eastern Hepatobiliary Surgical Hospital
69	male	L	IV	50	RNF43-wildtype	Eastern Hepatobiliary Surgical Hospital
70	NA	Rectal	I-III	50	RNF43-wildtype	Eastern Hepatobiliary Surgical Hospital
71	male	L	NA	51	RNF43-wildtype	Eastern Hepatobiliary Surgical Hospital
72	male	L	IV	51	RNF43-wildtype	Eastern Hepatobiliary Surgical Hospital
73	NA	NA	NA	50	RNF43-mutant	Eastern Hepatobiliary Surgical Hospital
74	male	NA	IV	51	RNF43-mutant	Eastern Hepatobiliary Surgical Hospital
75	male	L	I-III	51	RNF43-wildtype	Eastern Hepatobiliary Surgical Hospital
76	male	L	IV	51	RNF43-wildtype	Eastern Hepatobiliary Surgical Hospital
77	female	Rectal	I-III	51	RNF43-wildtype	Eastern Hepatobiliary Surgical Hospital
78	female	L	NA	51	RNF43-wildtype	Eastern Hepatobiliary Surgical Hospital
79	female	L	IV	52	RNF43-wildtype	Eastern Hepatobiliary Surgical Hospital
80	female	NA	I-III	52	RNF43-wildtype	Eastern Hepatobiliary Surgical Hospital
81	male	L	IV	51	RNF43-mutant	Eastern Hepatobiliary Surgical Hospital
82	male	L	NA	51	RNF43-mutant	Eastern Hepatobiliary Surgical Hospital
83	female	L	I-III	52	RNF43-wildtype	Eastern Hepatobiliary Surgical Hospital
84	male	L	IV	52	RNF43-wildtype	Eastern Hepatobiliary Surgical Hospital
85	NA	Rectal	IV	52	RNF43-wildtype	Eastern Hepatobiliary Surgical Hospital
86	male	R	I-III	53	RNF43-wildtype	Eastern Hepatobiliary Surgical Hospital
87	male	L	IV	53	RNF43-wildtype	Eastern Hepatobiliary Surgical Hospital
88	male	R	I-III	52	RNF43-mutant	Eastern Hepatobiliary Surgical Hospital
89	NA	NA	IV	52	RNF43-mutant	Eastern Hepatobiliary Surgical Hospital
90	NA	NA	IV	53	RNF43-wildtype	Eastern Hepatobiliary Surgical Hospital
91	female	L	IV	54	RNF43-wildtype	Eastern Hepatobiliary Surgical Hospital
92	female	L	I-III	54	RNF43-wildtype	Eastern Hepatobiliary Surgical Hospital
93	male	L	IV	54	RNF43-wildtype	Eastern Hepatobiliary Surgical Hospital
94	male	NA	NA	54	RNF43-wildtype	Eastern Hepatobiliary Surgical Hospital
95	female	NA	I-III	53	RNF43-mutant	Eastern Hepatobiliary Surgical Hospital
96	female	R	I-III	53	RNF43-mutant	Eastern Hepatobiliary Surgical Hospital
97	male	R	IV	55	RNF43-wildtype	Eastern Hepatobiliary Surgical Hospital
98	male	NA	IV	53	RNF43-mutant	Eastern Hepatobiliary Surgical Hospital
99	male	R	NA	54	RNF43-mutant	Eastern Hepatobiliary Surgical Hospital
100	female	R	I-III	54	RNF43-mutant	Eastern Hepatobiliary Surgical Hospital
101	female	NA	NA	54	RNF43-mutant	Eastern Hepatobiliary Surgical Hospital
102	female	Rectal	IV	55	RNF43-mutant	Eastern Hepatobiliary Surgical Hospital
103	male	R	IV	55	RNF43-wildtype	Eastern Hepatobiliary Surgical Hospital
104	male	L	I-III	55	RNF43-wildtype	Eastern Hepatobiliary Surgical Hospital
105	female	Rectal	IV	55	RNF43-wildtype	Eastern Hepatobiliary Surgical Hospital
106	male	L	I-III	55	RNF43-wildtype	Eastern Hepatobiliary Surgical Hospital
107	male	R	I-III	55	RNF43-wildtype	Eastern Hepatobiliary Surgical Hospital
108	male	NA	NA	55	RNF43-wildtype	Eastern Hepatobiliary Surgical Hospital
109	female	L	IV	56	RNF43-wildtype	Eastern Hepatobiliary Surgical Hospital
110	female	Rectal	I-III	56	RNF43-wildtype	Eastern Hepatobiliary Surgical Hospital
111	male	L	I-III	56	RNF43-wildtype	Eastern Hepatobiliary Surgical Hospital
112	male	NA	IV	55	RNF43-mutant	Eastern Hepatobiliary Surgical Hospital
113	female	Rectal	I-III	56	RNF43-wildtype	Eastern Hepatobiliary Surgical Hospital
114	male	L	I-III	57	RNF43-mutant	Eastern Hepatobiliary Surgical Hospital
115	NA	NA	NA	56	RNF43-wildtype	Eastern Hepatobiliary Surgical Hospital
116	NA	Rectal	I-III	56	RNF43-wildtype	Eastern Hepatobiliary Surgical Hospital
117	male	L	NA	58	RNF43-mutant	Eastern Hepatobiliary Surgical Hospital
118	male	R	NA	58	RNF43-mutant	Eastern Hepatobiliary Surgical Hospital
119	male	L	IV	56	RNF43-wildtype	Eastern Hepatobiliary Surgical Hospital
120	female	NA	IV	57	RNF43-wildtype	Eastern Hepatobiliary Surgical Hospital
121	female	NA	I-III	58	RNF43-mutant	Eastern Hepatobiliary Surgical Hospital
122	female	L	I-III	57	RNF43-wildtype	Eastern Hepatobiliary Surgical Hospital
123	male	L	I-III	57	RNF43-wildtype	Eastern Hepatobiliary Surgical Hospital
124	male	L	I-III	57	RNF43-wildtype	Eastern Hepatobiliary Surgical Hospital
125	female	L	I-III	57	RNF43-wildtype	Eastern Hepatobiliary Surgical Hospital
126	male	R	IV	58	RNF43-mutant	Eastern Hepatobiliary Surgical Hospital
127	male	L	I-III	57	RNF43-wildtype	Eastern Hepatobiliary Surgical Hospital
128	male	Rectal	IV	57	RNF43-wildtype	Eastern Hepatobiliary Surgical Hospital
129	male	NA	I-III	57	RNF43-wildtype	Eastern Hepatobiliary Surgical Hospital
130	male	L	I-III	58	RNF43-wildtype	Eastern Hepatobiliary Surgical Hospital
131	male	R	IV	60	RNF43-mutant	Eastern Hepatobiliary Surgical Hospital
132	NA	NA	IV	60	RNF43-mutant	Eastern Hepatobiliary Surgical Hospital
133	female	R	IV	61	RNF43-mutant	Eastern Hepatobiliary Surgical Hospital
134	male	L	I-III	87	RNF43-wildtype	Eastern Hepatobiliary Surgical Hospital
135	female	Rectal	I-III	58	RNF43-wildtype	Eastern Hepatobiliary Surgical Hospital
136	female	NA	I-III	61	RNF43-mutant	Eastern Hepatobiliary Surgical Hospital
137	female	Rectal	I-III	59	RNF43-wildtype	Eastern Hepatobiliary Surgical Hospital
138	female	L	IV	59	RNF43-wildtype	Eastern Hepatobiliary Surgical Hospital
139	female	R	IV	59	RNF43-wildtype	Eastern Hepatobiliary Surgical Hospital
140	male	R	I-III	59	RNF43-wildtype	Eastern Hepatobiliary Surgical Hospital
141	NA	NA	NA	62	RNF43-mutant	Eastern Hepatobiliary Surgical Hospital
142	female	NA	NA	63	RNF43-mutant	Eastern Hepatobiliary Surgical Hospital
143	male	NA	NA	63	RNF43-mutant	Eastern Hepatobiliary Surgical Hospital
144	female	L	IV	60	RNF43-wildtype	Eastern Hepatobiliary Surgical Hospital
145	male	L	IV	60	RNF43-wildtype	Eastern Hepatobiliary Surgical Hospital
146	male	Rectal	IV	60	RNF43-wildtype	Eastern Hepatobiliary Surgical Hospital
147	male	Rectal	I-III	64	RNF43-mutant	Eastern Hepatobiliary Surgical Hospital
148	male	R	I-III	64	RNF43-mutant	Eastern Hepatobiliary Surgical Hospital
149	male	L	I-III	65	RNF43-mutant	Eastern Hepatobiliary Surgical Hospital
150	male	R	I-III	61	RNF43-wildtype	Eastern Hepatobiliary Surgical Hospital
151	male	R	I-III	61	RNF43-wildtype	Eastern Hepatobiliary Surgical Hospital
152	male	L	IV	62	RNF43-wildtype	Eastern Hepatobiliary Surgical Hospital
153	male	L	I-III	62	RNF43-wildtype	Eastern Hepatobiliary Surgical Hospital
154	female	NA	IV	62	RNF43-wildtype	Eastern Hepatobiliary Surgical Hospital
155	female	R	NA	62	RNF43-wildtype	Eastern Hepatobiliary Surgical Hospital
156	female	NA	IV	62	RNF43-wildtype	Eastern Hepatobiliary Surgical Hospital
157	male	L	I-III	63	RNF43-wildtype	Eastern Hepatobiliary Surgical Hospital
158	female	NA	IV	63	RNF43-wildtype	Eastern Hepatobiliary Surgical Hospital
159	male	L	I-III	63	RNF43-wildtype	Eastern Hepatobiliary Surgical Hospital
160	female	Rectal	IV	63	RNF43-wildtype	Eastern Hepatobiliary Surgical Hospital
161	female	NA	I-III	63	RNF43-wildtype	Eastern Hepatobiliary Surgical Hospital
162	female	NA	I-III	63	RNF43-wildtype	Eastern Hepatobiliary Surgical Hospital
163	male	R	I-III	65	RNF43-mutant	Eastern Hepatobiliary Surgical Hospital
164	NA	NA	NA	65	RNF43-mutant	Eastern Hepatobiliary Surgical Hospital
165	female	NA	NA	63	RNF43-wildtype	Eastern Hepatobiliary Surgical Hospital
166	female	NA	I-III	63	RNF43-wildtype	Eastern Hepatobiliary Surgical Hospital
167	male	Rectal	IV	63	RNF43-wildtype	Eastern Hepatobiliary Surgical Hospital
168	male	NA	NA	63	RNF43-wildtype	Eastern Hepatobiliary Surgical Hospital
169	male	R	IV	63	RNF43-wildtype	Eastern Hepatobiliary Surgical Hospital
170	male	R	IV	63	RNF43-wildtype	Eastern Hepatobiliary Surgical Hospital
171	male	R	I-III	63	RNF43-wildtype	Eastern Hepatobiliary Surgical Hospital
172	female	NA	IV	66	RNF43-mutant	Eastern Hepatobiliary Surgical Hospital
173	male	Rectal	I-III	63	RNF43-wildtype	Eastern Hepatobiliary Surgical Hospital
174	NA	R	I-III	64	RNF43-wildtype	Eastern Hepatobiliary Surgical Hospital
175	male	L	IV	64	RNF43-wildtype	Eastern Hepatobiliary Surgical Hospital
176	male	NA	NA	64	RNF43-wildtype	Eastern Hepatobiliary Surgical Hospital
177	male	NA	I-III	64	RNF43-wildtype	Eastern Hepatobiliary Surgical Hospital
178	male	L	IV	64	RNF43-wildtype	Eastern Hepatobiliary Surgical Hospital
179	male	L	IV	66	RNF43-mutant	Eastern Hepatobiliary Surgical Hospital
180	female	Rectal	NA	65	RNF43-wildtype	Eastern Hepatobiliary Surgical Hospital
181	male	R	I-III	66	RNF43-mutant	Eastern Hepatobiliary Surgical Hospital
182	male	NA	I-III	65	RNF43-wildtype	Eastern Hepatobiliary Surgical Hospital
183	female	L	NA	65	RNF43-wildtype	Eastern Hepatobiliary Surgical Hospital
184	female	L	NA	66	RNF43-wildtype	Eastern Hepatobiliary Surgical Hospital
185	female	L	I-III	66	RNF43-wildtype	Eastern Hepatobiliary Surgical Hospital
186	NA	NA	I-III	66	RNF43-mutant	Eastern Hepatobiliary Surgical Hospital
187	male	NA	IV	67	RNF43-mutant	Eastern Hepatobiliary Surgical Hospital
188	male	NA	NA	67	RNF43-mutant	Eastern Hepatobiliary Surgical Hospital
189	male	L	IV	66	RNF43-wildtype	Eastern Hepatobiliary Surgical Hospital
190	female	R	I-III	67	RNF43-mutant	Eastern Hepatobiliary Surgical Hospital
191	female	R	NA	67	RNF43-wildtype	Eastern Hepatobiliary Surgical Hospital
192	NA	NA	NA	67	RNF43-mutant	Eastern Hepatobiliary Surgical Hospital
193	female	R	I-III	68	RNF43-mutant	Eastern Hepatobiliary Surgical Hospital
194	female	NA	IV	67	RNF43-wildtype	Eastern Hepatobiliary Surgical Hospital
195	female	L	NA	67	RNF43-wildtype	Eastern Hepatobiliary Surgical Hospital
196	female	Rectal	IV	68	RNF43-wildtype	Eastern Hepatobiliary Surgical Hospital
197	female	L	IV	68	RNF43-wildtype	Eastern Hepatobiliary Surgical Hospital
198	female	L	IV	68	RNF43-wildtype	Eastern Hepatobiliary Surgical Hospital
199	female	Rectal	NA	68	RNF43-mutant	Eastern Hepatobiliary Surgical Hospital
200	male	Rectal	I-III	68	RNF43-wildtype	Eastern Hepatobiliary Surgical Hospital
201	NA	NA	IV	68	RNF43-wildtype	Eastern Hepatobiliary Surgical Hospital
202	male	L	IV	69	RNF43-wildtype	Eastern Hepatobiliary Surgical Hospital
203	male	R	NA	68	RNF43-mutant	Eastern Hepatobiliary Surgical Hospital
204	NA	NA	IV	69	RNF43-wildtype	Eastern Hepatobiliary Surgical Hospital
205	male	R	IV	70	RNF43-wildtype	Eastern Hepatobiliary Surgical Hospital
206	male	L	NA	70	RNF43-wildtype	Eastern Hepatobiliary Surgical Hospital
207	male	NA	NA	69	RNF43-mutant	Eastern Hepatobiliary Surgical Hospital
208	male	L	IV	70	RNF43-wildtype	Eastern Hepatobiliary Surgical Hospital
209	male	R	IV	69	RNF43-mutant	Eastern Hepatobiliary Surgical Hospital
210	male	L	IV	69	RNF43-mutant	Eastern Hepatobiliary Surgical Hospital
211	male	L	NA	70	RNF43-wildtype	Eastern Hepatobiliary Surgical Hospital
212	male	L	IV	70	RNF43-wildtype	Eastern Hepatobiliary Surgical Hospital
213	male	L	I-III	69	RNF43-mutant	Eastern Hepatobiliary Surgical Hospital
214	male	R	NA	70	RNF43-wildtype	Eastern Hepatobiliary Surgical Hospital
215	male	L	IV	70	RNF43-wildtype	Eastern Hepatobiliary Surgical Hospital
216	NA	Rectal	NA	70	RNF43-wildtype	Eastern Hepatobiliary Surgical Hospital
217	female	R	IV	71	RNF43-wildtype	Eastern Hepatobiliary Surgical Hospital
218	female	L	IV	71	RNF43-wildtype	Eastern Hepatobiliary Surgical Hospital
219	female	L	I-III	71	RNF43-wildtype	Eastern Hepatobiliary Surgical Hospital
220	male	Rectal	NA	70	RNF43-mutant	Eastern Hepatobiliary Surgical Hospital
221	male	R	NA	72	RNF43-wildtype	Eastern Hepatobiliary Surgical Hospital
222	female	NA	NA	70	RNF43-mutant	Eastern Hepatobiliary Surgical Hospital
223	female	R	IV	72	RNF43-wildtype	Eastern Hepatobiliary Surgical Hospital
224	male	NA	IV	71	RNF43-mutant	Eastern Hepatobiliary Surgical Hospital
225	male	NA	I-III	72	RNF43-mutant	Eastern Hepatobiliary Surgical Hospital
226	male	L	I-III	72	RNF43-mutant	Eastern Hepatobiliary Surgical Hospital
227	NA	NA	NA	72	RNF43-mutant	Eastern Hepatobiliary Surgical Hospital
228	male	R	NA	72	RNF43-wildtype	Eastern Hepatobiliary Surgical Hospital
229	female	Rectal	IV	72	RNF43-mutant	Eastern Hepatobiliary Surgical Hospital
230	female	NA	I-III	73	RNF43-mutant	Eastern Hepatobiliary Surgical Hospital
231	NA	NA	IV	72	RNF43-wildtype	Eastern Hepatobiliary Surgical Hospital
232	female	L	IV	73	RNF43-wildtype	Eastern Hepatobiliary Surgical Hospital
233	male	L	IV	73	RNF43-wildtype	Eastern Hepatobiliary Surgical Hospital
234	female	NA	I-III	75	RNF43-mutant	Eastern Hepatobiliary Surgical Hospital
235	NA	NA	IV	73	RNF43-wildtype	Eastern Hepatobiliary Surgical Hospital
236	NA	Rectal	NA	74	RNF43-wildtype	Eastern Hepatobiliary Surgical Hospital
237	male	NA	IV	76	RNF43-mutant	Eastern Hepatobiliary Surgical Hospital
238	male	R	IV	75	RNF43-wildtype	Eastern Hepatobiliary Surgical Hospital
239	NA	NA	NA	75	RNF43-wildtype	Eastern Hepatobiliary Surgical Hospital
240	female	R	I-III	76	RNF43-mutant	Eastern Hepatobiliary Surgical Hospital
241	female	R	I-III	76	RNF43-mutant	Eastern Hepatobiliary Surgical Hospital
242	NA	NA	IV	76	RNF43-wildtype	Eastern Hepatobiliary Surgical Hospital
243	female	Rectal	IV	77	RNF43-wildtype	Eastern Hepatobiliary Surgical Hospital
244	male	R	NA	77	RNF43-wildtype	Eastern Hepatobiliary Surgical Hospital
245	NA	NA	IV	77	RNF43-wildtype	Eastern Hepatobiliary Surgical Hospital
246	female	L	NA	76	RNF43-mutant	Eastern Hepatobiliary Surgical Hospital
247	female	L	NA	78	RNF43-wildtype	Eastern Hepatobiliary Surgical Hospital
248	male	NA	I-III	77	RNF43-mutant	Eastern Hepatobiliary Surgical Hospital
249	male	L	I-III	79	RNF43-wildtype	Eastern Hepatobiliary Surgical Hospital
250	male	L	NA	78	RNF43-mutant	Eastern Hepatobiliary Surgical Hospital
251	male	L	IV	79	RNF43-wildtype	Eastern Hepatobiliary Surgical Hospital
252	female	L	IV	80	RNF43-wildtype	Eastern Hepatobiliary Surgical Hospital
253	male	NA	NA	80	RNF43-wildtype	Eastern Hepatobiliary Surgical Hospital
254	male	L	NA	80	RNF43-wildtype	Eastern Hepatobiliary Surgical Hospital
255	male	R	NA	81	RNF43-wildtype	Eastern Hepatobiliary Surgical Hospital
256	female	R	IV	82	RNF43-wildtype	Eastern Hepatobiliary Surgical Hospital
257	male	R	IV	82	RNF43-wildtype	Eastern Hepatobiliary Surgical Hospital
258	male	L	IV	83	RNF43-wildtype	Eastern Hepatobiliary Surgical Hospital
259	female	L	I-III	83	RNF43-wildtype	Eastern Hepatobiliary Surgical Hospital
260	male	L	NA	88	RNF43-wildtype	Eastern Hepatobiliary Surgical Hospital
261	male	Rectal	I-III	85	RNF43-mutant	Eastern Hepatobiliary Surgical Hospital

## Sheet: Table 2
Table 2. 1021 Panel gene list
AKT1
ALK
APC
AR
BRAF
CDK4
CDKN2A
CREBBP
CTNNB1
EGFR
ERBB2
ERBB3
ESR1
FBXW7
FGFR2
FGFR3
FGFR4
GNA11
HRAS
IDH1
IDH2
JAK1
JAK2
KIT
KRAS
MAP2K1
MET
MTOR
NRAS
NTRK3
PDGFRA
PIK3CA
PIK3CB
PTEN
RAF1
RET
ROS1
TP53
NTRK1
ABL1
ACVR1B
AKT2
AKT3
ARAF
ARID1A
ARID1B
ARID2
ASXL1
ATM
ATR
ATRX
AURKA
AURKB
AXIN1
AXIN2
AXL
B2M
BAP1
BARD1
BCL2
BCL2L1
BCOR
BLM
BMPR1A
BRCA1
BRCA2
BRD4
BRIP1
BTK
CARD11
CASP8
CBFB
CBL
CCND1
CCND2
CCND3
CCNE1
CD274
CDC73
CDH1
CDK12
CDK6
CDK8
CDKN1A
CDKN1B
CDKN2B
CDKN2C
CEBPA
CHEK1
CHEK2
CIC
CRKL
CSF1R
CTCF
CTNNA1
CUL3
CYLD
DAXX
DDR1
DDR2
DICER1
DNMT3A
DOT1L
EIF1AX
C11orf30
EP300
EPAS1
EPCAM
EPHA2
EPHA3
EPHA5
EPHB1
EPHB6
ERBB4
ERCC1
ERCC3
ERCC4
ERCC5
ERG
ERRFI1
EXT1
EXT2
EZH2
FAM123B
FAM175A
FANCA
FANCC
FANCD2
FANCE
FANCF
FANCG
FANCL
FANCM
FAS
FAT1
FAT2
FGF19
FGF3
FGF4
FGFR1
FH
FLCN
FLT1
FLT3
FLT4
FOXA1
FOXL2
FOXP1
FUBP1
GALNT12
GATA3
GNAQ
GNAS
GRIN2A
GRM3
HDAC1
HGF
HNF1A
HOXB13
IFNG
IFNGR1
IGF1R
IKBKE
IKZF1
IL7R
INPP4B
IRF2
IRS2
JAK3
JUN
KDM5A
KDM5C
KDM6A
KDR
KEAP1
LRP1B
MAF
MAP2K2
MAP2K4
MAP3K1
MAPK1
MAX
MCL1
MDM2
MDM4
MED12
MEF2B
MEN1
MITF
MLH1
MLH3
MLL
MLL2
MLL3
MPL
MRE11A
MS4A1
MSH2
MSH3
MSH6
MST1R
MUTYH
MYC
MYCL1
MYCN
MYD88
NBN
NCOR1
NF1
NF2
NFE2L2
NFKBIA
NKX2-1
NOTCH1
NOTCH2
NOTCH3
NPM1
NSD1
NTHL1
NTRK2
PALB2
PARK2
PARP1
PAX5
PBRM1
PCK1
PDCD1
PDCD1LG2
PDGFRB
PDK1
PIK3CG
PIK3R1
PIK3R2
PMS1
PMS2
POLD1
POLE
POT1
PPP2R1A
PRDM1
PRKAR1A
PTCH1
PTCH2
PTPN11
PTPRD
RAC1
RAD50
RAD51
RAD51B
RAD51C
RAD51D
RAD52
RAD54L
RARA
RB1
RBM10
RECQL
RECQL4
RHOA
RICTOR
RINT1
RNF43
RPTOR
RUNX1
SDHA
SDHAF2
SDHB
SDHC
SDHD
SERPINB3
SERPINB4
SETD2
SF3B1
SLX4
SMAD2
SMAD3
SMAD4
SMARCA4
SMARCB1
SMO
SOCS1
SOX2
SOX9
SPOP
SRC
STAG2
STAT3
STK11
SUFU
SYK
TBX3
TCF7L2
TERC
TET2
TGFBR2
TMEM127
TMPRSS2
TNFAIP3
TNFRSF14
TOP1
TOP2A
TSC1
TSC2
TSHR
U2AF1
VEGFA
VHL
WRN
WT1
XPO1
XRCC2
ZMAT3
ABCA13
ABCB1
ABCC1
ABCC11
ABCC2
ABCG2
ABL2
ACACA
ACIN1
ACTB
ACTG1
ACTG2
ACVR2A
ACVRL1
ADAM29
ADAMTS5
ADCY1
AFF1
AFF2
AFF3
AHNAK
AKAP9
ALB
AMOT
ANGPT1
ANK3
ANKRD11
ANKRD30A
ANKRD30B
APEX1
APOBEC3B
ARAP3
ARFGEF1
ARFGEF2
ARHGAP29
ARHGAP35
ARID4B
ARID5B
ARNT
ASCL4
ASH1L
ASMTL
ASPM
ASTN1
ASXL2
ATIC
ATP11B
ATP12A
ATP1A1
ATP2B3
BAZ2B
BBC3
BBS9
BCAS1
BCL10
BCL11A
BCL11B
BCL2A1
BCL2L11
BCL3
BCL6
BCL9
BCORL1
BCR
BIRC3
BMPR2
BNC2
BPTF
SHH
SI
BRSK1
BRWD1
BTLA
BUB1
C15orf23
C15orf55
C1QA
C1S
C3orf70
C7orf53
C8orf34
CACNA1E
CADM2
CALR
CAMTA1
CASP1
CASQ2
CBLB
CBR1
CBR3
CCDC168
CCNA1
CCNB3
CCT3
CCT5
CCT6B
CD22
CD33
CD5L
CD74
CDA
CDH11
CDH18
SUCLG1
CDK13
CHD1
CHD1L
CHD4
CHD6
CHD8
CHD9
CHFR
CHI3L1
CHN1
CIITA
CLDN18
CLP1
CLSPN
CLTC
CNOT3
CNOT4
CNTN1
CNTN5
CNTNAP1
CNTNAP5
COL1A1
COL2A1
COL5A1
COL5A2
COL5A3
COPS2
CPS1
CRIPAK
CRLF2
CRNKL1
CRTC1
CSF1
CSF3R
CSMD1
CSMD3
CSNK1A1
CSNK1G3
CTLA4
CTNNA2
CTNND1
CUX1
CXCR4
CYBA
CYP19A1
CYP1A1
CYP1B1
CYP2A13
CYP2C8
TTF1
CYP3A4
CYP3A5
DCC
DDX3X
DDX5
DEK
DHX35
DHX9
DIAPH1
DIS3L2
DLC1
DMD
DNAH6
DNAJB1
DNM2
DNMT1
DNMT3B
DOCK2
DOCK7
DPYD
DRGX
DTX1
DUSP22
DYSF
E2F3
EBF1
ECT2L
EED
EEF1A1
EGFL7
EGR3
EIF2AK3
EIF2C3
EIF3A
EIF4A2
EIF4G3
ZC3H11A
ELF1
ELF3
ELMO1
ELN
ZNF521
ZNF638
ZNF750
ZNF804B
EME2
EMID2
EML4
EPC1
EPHA1
EPHA4
EPHA7
EPHB2
EPHB4
EPOR
EPPK1
EPS15
ERBB2IP
ERCC2
ESR2
ETS1
ETV1
ETV5
ETV6
EWSR1
EZR
F8
FAM131B
FAM135B
FAM157B
FAM46C
FAM5C
FAP
FASLG
FAT3
FAT4
FCGR1A
FCGR2A
FCGR2B
FCGR3A
FCRL4
FGF10
FGF12
FGF14
FGF23
FGF6
FLG
FLI1
FLNC
FMN2
FN1
FNDC4
FOXA2
FOXO1
FOXO3
FOXQ1
FRMPD4
FUS
FXR1
FYN
FZD1
G3BP1
G3BP2
GAB2
GABRA6
GATA1
GATA2
GFRAL
GIGYF1
GKN2
GLB1L3
GLI1
GLI2
GLI3
GMPS
GNA13
GNG2
GPC3
GPR124
GPS2
GPX1
GRB7
GSK3B
GSTM5
GSTP1
GUSB
H3F3A
H3F3B
H3F3C
HCLS1
HCN1
HDAC4
HDAC9
HECW1
HEY1
HIST1H1C
HIST1H1D
HIST1H1E
HIST1H2AC
HIST1H2AG
HIST1H2AL
HIST1H2AM
HIST1H2BC
HIST1H2BD
HIST1H2BJ
HIST1H2BK
HIST1H2BO
HIST1H3B
HIST1H3C
HIST1H3D
HIST1H3F
HIST1H3G
HIST1H3H
HIST1H3I
HIST1H4I
HIST3H3
HLA-A
HLA-B
HLA-C
HLF
HMCN1
HNF1B
HNRPDL
HOXA11
HOXA13
HOXA3
HOXA9
HOXC13
HOXD11
HOXD13
HSD3B1
HSP90AA1
HSP90AB1
HSPA8
HSPD1
HSPH1
ICK
ICOSLG
ID3
IFITM3
IGF1
IGF2
IGF2R
IGLL5
IKZF2
IKZF3
IL10
IL1RAPL1
IL21R
IL6
IL6ST
IMPG1
ING1
INHBA
INPP4A
INPPL1
INSR
IRF4
IRF6
IRS1
ITGB3
ITK
ITSN1
JARID2
KALRN
KAT6A
KAT6B
KCNJ5
KCNQ2
KDM2B
KEL
KIF5B
KLF4
KLHL6
KLK1
KRTAP5-5
L3MBTL1
LAMA2
LATS1
LATS2
LCP1
LEF1
LGALS8
LIFR
LPHN2
LPP
LRP2
LRP4
LRP5
LRP6
LRRC7
LRRK2
LYN
LZTS1
MACF1
MAD1L1
MAGI2
MAML2
MAML3
MAP3K13
MAPK3
MCC
MCM3
MDC1
MECOM
MEF2C
MGA
MIB1
MIOS
MKL1
MLL4
MLLT3
MMP11
MMP2
MN1
MNDA
MNX1
MSH4
MSN
MSR1
MTHFR
MTRR
MUC5B
MYH11
MYH14
MYH9
MYO3A
MYOD1
NAP1L1
NAV3
NCAM2
NCF2
NCF4
NCK1
NCOA3
NCOA4
NCOR2
NCSTN
NDUFA13
NFATC4
NFE2L3
NKX3-1
NLRC3
NOD1
NOS3
NOTCH4
NQO1
NR1I2
NR2F2
NR4A2
NRG1
NRP2
NRXN1
NTM
NUMA1
NUP107
NUP210
NUP93
NUP98
OBSCN
OGDH
OMD
OPCML
OR11G2
OR2T4
OR4A15
OR4C6
OR5L2
OR6F1
P2RY8
P4HB
PABPC1
PABPC3
PAG1
PAK1
PAK3
PASK
PAX3
PAX7
PC
PCDH18
PCSK6
PCSK7
PDCD11
PDE4DIP
PDGFB
PDILT
PER1
PGR
PHF1
PHF6
PIK3C2A
PIK3C2B
PIK3C2G
PIK3C3
PIM1
PKD1L2
PKHD1
PLAG1
PLCB1
PLCG1
PLCG2
PLK1
PLXNA1
PLXNB2
PNRC1
POLQ
POM121
POM121L12
POU2AF1
PPM1D
PPP1R17
PPP6C
PRDM16
PREX2
PRF1
PRKAA1
PRKCB
PRKCI
PRKDC
PRRX1
PRX
PSG2
PSIP1
PSMB1
PSMB5
PTGS1
PTGS2
PTPN13
PTPN2
PTPRB
PTPRK
PTPRO
PTPRS
PTPRT
PTPRU
RAB35
RAC2
RAD21
RAD54B
RANBP2
RASA1
RASGRP1
RBL1
REL
RELN
RFC1
RGS3
RHEB
RHOH
RHOT1
RIT1
RNASEL
ROBO1
ROBO2
ROBO3
ROCK1
RPGR
RPS6KB1
RPS6KB2
RSPO2
RSPO3
RUNX1T1
RUNX2
RXRA
RYR1
RYR2
SBDS
SCUBE2
SDC4
SEC31A
SEMA3A
SEMA3E
SEMA6A
SERPINA7
SETBP1
SETDB1
SF1
SF3A1
SFPQ
SGCZ
SGK1
SH2B3
SH2D1A
SH3PXD2A
BRD2
BRD3
SIN3A
SLC16A1
SLC1A2
SLC22A16
SLC22A18
SLC22A2
SLC22A3
SLC34A2
SLCO1B3
SLIT1
SLIT2
SMARCD1
SMARCE1
SMC1A
SMC1B
SNCAIP
SNTG1
SNX29
SOD2
SOS1
SOX10
SOX17
SPEN
SPRR3
SPSB4
SPTA1
SRD5A2
SRGAP1
SRGAP3
SRSF2
SRSF7
STAG1
STAT1
CDH23
SUCLG2
SULT1A1
SUZ12
SVEP1
SYNCRIP
SYNE1
TAF1
TAF15
TAF1L
TAL1
TBL1XR1
TBX15
TBX22
TCEB1
TCF12
TCF3
TCF4
TCL1A
TEC
TENM3
TERT
TET1
TFDP1
TFDP2
TFE3
TGFBR1
THBS2
TJP1
TLE1
TLL2
TLR4
TLX3
TMEM132D
TNFSF11
TNN
TP53BP1
TP63
TP73
TPM3
TPR
TRAF2
TRAF7
TRIM24
TRIM58
TRIO
TRPC5
TRRAP
TSHZ2
TSHZ3
CYP2D6
TUBA3C
TUBB3
TUSC3
TXNIP
TYMS
TYR
UBE2D2
UBR5
UGT1A1
UMPS
UPF3B
USH2A
USP6
USP8
VEZF1
VIM
VTCN1
WASF3
WDR90
WDTC1
WHSC1
WHSC1L1
WIPF1
WNK1
WNT5A
WSCD2
WWOX
WWP1
WWP2
XIAP
XPC
XRCC1
XRCC3
YAP1
YY1AP1
ZBTB16
ZC3H11A
ELAC2
ZFP36L1
ZFP36L2
ZFPM2
ZIC3
ZNF217
ZNF384

## Sheet: Table 3
Table 3. Sample list of RNF43 wild-type group
Sample ID	Study ID
05CO032	coad_cptac_2019
05CO047	coad_cptac_2019
11CO019	coad_cptac_2019
11CO051	coad_cptac_2019
11CO070	coad_cptac_2019
14CO003	coad_cptac_2019
22CO006	coad_cptac_2019
coadread_dfci_2016_111	coadread_dfci_2016
coadread_dfci_2016_1205	coadread_dfci_2016
coadread_dfci_2016_1212	coadread_dfci_2016
coadread_dfci_2016_1225	coadread_dfci_2016
coadread_dfci_2016_1241	coadread_dfci_2016
coadread_dfci_2016_1251	coadread_dfci_2016
coadread_dfci_2016_134258	coadread_dfci_2016
coadread_dfci_2016_140903	coadread_dfci_2016
coadread_dfci_2016_1762	coadread_dfci_2016
coadread_dfci_2016_180077	coadread_dfci_2016
coadread_dfci_2016_1849	coadread_dfci_2016
coadread_dfci_2016_20	coadread_dfci_2016
coadread_dfci_2016_2225	coadread_dfci_2016
coadread_dfci_2016_2269	coadread_dfci_2016
coadread_dfci_2016_2281	coadread_dfci_2016
coadread_dfci_2016_229	coadread_dfci_2016
coadread_dfci_2016_229051	coadread_dfci_2016
coadread_dfci_2016_230737	coadread_dfci_2016
coadread_dfci_2016_231	coadread_dfci_2016
coadread_dfci_2016_2372	coadread_dfci_2016
coadread_dfci_2016_237641	coadread_dfci_2016
coadread_dfci_2016_2565	coadread_dfci_2016
coadread_dfci_2016_261	coadread_dfci_2016
coadread_dfci_2016_2635	coadread_dfci_2016
coadread_dfci_2016_2664	coadread_dfci_2016
coadread_dfci_2016_267922	coadread_dfci_2016
coadread_dfci_2016_2762	coadread_dfci_2016
coadread_dfci_2016_2765	coadread_dfci_2016
coadread_dfci_2016_2769	coadread_dfci_2016
coadread_dfci_2016_2775	coadread_dfci_2016
coadread_dfci_2016_2808	coadread_dfci_2016
coadread_dfci_2016_2955	coadread_dfci_2016
coadread_dfci_2016_2969	coadread_dfci_2016
coadread_dfci_2016_2974	coadread_dfci_2016
coadread_dfci_2016_3021	coadread_dfci_2016
coadread_dfci_2016_3024	coadread_dfci_2016
coadread_dfci_2016_3025	coadread_dfci_2016
coadread_dfci_2016_3045	coadread_dfci_2016
coadread_dfci_2016_3059	coadread_dfci_2016
coadread_dfci_2016_3062	coadread_dfci_2016
coadread_dfci_2016_3064	coadread_dfci_2016
coadread_dfci_2016_3094	coadread_dfci_2016
coadread_dfci_2016_3101	coadread_dfci_2016
coadread_dfci_2016_3152	coadread_dfci_2016
coadread_dfci_2016_3181	coadread_dfci_2016
coadread_dfci_2016_3263	coadread_dfci_2016
coadread_dfci_2016_3267	coadread_dfci_2016
coadread_dfci_2016_3298	coadread_dfci_2016
coadread_dfci_2016_3319	coadread_dfci_2016
coadread_dfci_2016_3321	coadread_dfci_2016
coadread_dfci_2016_3351	coadread_dfci_2016
coadread_dfci_2016_341	coadread_dfci_2016
coadread_dfci_2016_3436	coadread_dfci_2016
coadread_dfci_2016_3440	coadread_dfci_2016
coadread_dfci_2016_3443	coadread_dfci_2016
coadread_dfci_2016_3446	coadread_dfci_2016
coadread_dfci_2016_3451	coadread_dfci_2016
coadread_dfci_2016_346942	coadread_dfci_2016
coadread_dfci_2016_353	coadread_dfci_2016
coadread_dfci_2016_3534	coadread_dfci_2016
coadread_dfci_2016_3535	coadread_dfci_2016
coadread_dfci_2016_3639	coadread_dfci_2016
coadread_dfci_2016_3640	coadread_dfci_2016
coadread_dfci_2016_3653	coadread_dfci_2016
coadread_dfci_2016_3658	coadread_dfci_2016
coadread_dfci_2016_3669	coadread_dfci_2016
coadread_dfci_2016_3676	coadread_dfci_2016
coadread_dfci_2016_3690	coadread_dfci_2016
coadread_dfci_2016_3724	coadread_dfci_2016
coadread_dfci_2016_3729	coadread_dfci_2016
coadread_dfci_2016_402	coadread_dfci_2016
coadread_dfci_2016_412	coadread_dfci_2016
coadread_dfci_2016_419	coadread_dfci_2016
coadread_dfci_2016_4520	coadread_dfci_2016
coadread_dfci_2016_458	coadread_dfci_2016
coadread_dfci_2016_462	coadread_dfci_2016
coadread_dfci_2016_50	coadread_dfci_2016
coadread_dfci_2016_504	coadread_dfci_2016
coadread_dfci_2016_519	coadread_dfci_2016
coadread_dfci_2016_523	coadread_dfci_2016
coadread_dfci_2016_55	coadread_dfci_2016
coadread_dfci_2016_683	coadread_dfci_2016
coadread_dfci_2016_73	coadread_dfci_2016
P-0000511-T01-IM3	crc_apc_impact_2020
P-0000714-T01-IM3	crc_msk_2017
P-0000763-T01-IM3	crc_msk_2017
P-0000862-T01-IM3	crc_apc_impact_2020
P-0000933-T01-IM3	crc_msk_2017
P-0000997-T01-IM3	crc_msk_2017
P-0000997-T02-IM3	crc_msk_2017
P-0001054-T01-IM3	crc_msk_2017
P-0001150-T01-IM3	crc_msk_2017
P-0001237-T01-IM3	crc_dd_2022
P-0001424-T01-IM3	crc_msk_2017
P-0001424-T02-IM3	crc_apc_impact_2020
P-0001649-T01-IM3	crc_msk_2017
P-0001734-T01-IM3	crc_apc_impact_2020
P-0002327-T01-IM3	crc_apc_impact_2020
P-0002463-T01-IM3	crc_msk_2017
P-0002884-T01-IM3	crc_msk_2017
P-0003046-T01-IM3	crc_msk_2017
P-0003124-T01-IM5	crc_apc_impact_2020
P-0003154-T01-IM5	rectal_msk_2019
P-0003183-T01-IM5	crc_apc_impact_2020
P-0003209-T01-IM5	crc_msk_2017
P-0003284-T01-IM5	crc_msk_2017
P-0003890-T01-IM5	crc_apc_impact_2020
P-0004007-T01-IM3	crc_msk_2017
P-0004007-T02-IM3	crc_msk_2017
P-0004140-T01-IM5	crc_msk_2017
P-0004140-T02-IM5	crc_msk_2017
P-0004140-T03-IM5	crc_msk_2017
P-0004441-T01-IM5	crc_msk_2017
P-0004792-T01-IM5	crc_msk_2017
P-0004798-T01-IM5	crc_msk_2017
P-0005003-T01-IM5	crc_apc_impact_2020
P-0005011-T01-IM5	crc_apc_impact_2020
P-0005132-T01-IM5	crc_msk_2017
P-0005529-T01-IM5	crc_apc_impact_2020
P-0005670-T01-IM5	crc_msk_2017
P-0005742-T01-IM5	crc_msk_2017
P-0005858-T01-IM5	crc_msk_2017
P-0005888-T01-IM5	crc_apc_impact_2020
P-0005961-T01-IM5	crc_apc_impact_2020
P-0006365-T01-IM5	crc_msk_2017
P-0006405-T01-IM5	crc_msk_2017
P-0006616-T01-IM5	crc_msk_2017
P-0006683-T01-IM5	crc_msk_2017
P-0006730-T01-IM5	crc_apc_impact_2020
P-0006860-T01-IM5	crc_msk_2017
P-0006909-T01-IM5	crc_msk_2017
P-0006968-T01-IM5	crc_msk_2017
P-0007055-T01-IM5	crc_msk_2017
P-0007090-T02-IM5	crc_msk_2017
P-0007132-T01-IM5	crc_msk_2017
P-0007144-T01-IM5	crc_msk_2017
P-0007567-T01-IM5	crc_apc_impact_2020
P-0007686-T01-IM5	crc_msk_2017
P-0007804-T01-IM5	crc_msk_2017
P-0007831-T01-IM5	crc_msk_2017
P-0007882-T01-IM5	crc_msk_2017
P-0007979-T01-IM5	rectal_msk_2019
P-0007997-T01-IM5	crc_apc_impact_2020
P-0007998-T01-IM5	crc_msk_2017
P-0007998-T02-IM5	crc_msk_2017
P-0008083-T01-IM5	crc_msk_2017
P-0008283-T01-IM5	crc_apc_impact_2020
P-0008467-T01-IM5	crc_msk_2017
P-0008579-T01-IM5	crc_apc_impact_2020
P-0008671-T01-IM5	crc_msk_2017
P-0009016-T01-IM5	crc_apc_impact_2020
P-0009170-T01-IM5	crc_msk_2017
P-0009303-T01-IM5	crc_msk_2017
P-0009355-T01-IM5	crc_msk_2017
P-0009617-T01-IM5	crc_msk_2017
P-0009863-T01-IM5	crc_msk_2017
P-0010009-T01-IM5	crc_msk_2017
P-0010098-T01-IM5	crc_msk_2017
P-0010098-T02-IM5	crc_msk_2017
P-0010125-T01-IM5	crc_msk_2017
P-0010180-T01-IM5	crc_msk_2017
P-0010308-T01-IM5	crc_msk_2017
P-0010509-T01-IM5	crc_msk_2017
P-0010710-T01-IM5	crc_msk_2017
P-0011158-T01-IM5	crc_msk_2017
P-0011357-T01-IM5	crc_msk_2017
P-0011545-T01-IM5	crc_msk_2017
P-0012233-T01-IM5	crc_msk_2017
P-0012402-T01-IM5	crc_msk_2017
P-0012554-T01-IM5	crc_msk_2017
P-0012653-T01-IM5	crc_msk_2017
P-0012653-T02-IM5	crc_msk_2017
P-0012683-T01-IM5	crc_apc_impact_2020
P-0013020-T01-IM5	crc_msk_2017
P-0013169-T01-IM5	crc_msk_2017
P-0013258-T01-IM5	crc_msk_2017
P-0013441-T01-IM5	crc_msk_2017
P-0013551-T01-IM5	crc_msk_2017
P-0013758-T01-IM5	crc_msk_2017
P-0013760-T01-IM5	crc_msk_2017
P-0016641-T01-IM6	crc_apc_impact_2020
P-0018846-T01-IM6	crc_apc_impact_2020
P-0019428-T01-IM6	crc_apc_impact_2020
P-0019699-T01-IM6	crc_apc_impact_2020
P-0020343-T01-IM6	crc_apc_impact_2020
P-0022132-T01-IM6	crc_apc_impact_2020
P-0022555-T01-IM6	crc_apc_impact_2020
P-0023526-T01-IM6	crc_apc_impact_2020
TCGA-3L-AA1B-01	coadread_tcga_pan_can_atlas_2018
TCGA-A6-2672-01	coadread_tcga_pub
TCGA-A6-2676-01	coadread_tcga_pub
TCGA-A6-3809-01	coadread_tcga_pan_can_atlas_2018
TCGA-A6-5665-01	coadread_tcga_pan_can_atlas_2018
TCGA-AA-3516-01	coadread_tcga_pub
TCGA-AA-3525-01	coadread_tcga_pub
TCGA-AA-3542-01	coadread_tcga
TCGA-AA-3543-01	coadread_tcga_pub
TCGA-AA-3664-01	coadread_tcga_pub
TCGA-AA-3684-01	coadread_tcga_pan_can_atlas_2018
TCGA-AA-3713-01	coadread_tcga_pan_can_atlas_2018
TCGA-AA-3821-01	coadread_tcga_pan_can_atlas_2018
TCGA-AA-3833-01	coadread_tcga_pub
TCGA-AA-3877-01	coadread_tcga_pan_can_atlas_2018
TCGA-AA-3949-01	coadread_tcga_pub
TCGA-AA-3966-01	coadread_tcga_pan_can_atlas_2018
TCGA-AA-A00D-01	coadread_tcga_pub
TCGA-AA-A00J-01	coadread_tcga_pub
TCGA-AA-A01D-01	coadread_tcga_pub
TCGA-AA-A022-01	coadread_tcga_pub
TCGA-AD-5900-01	coadread_tcga_pan_can_atlas_2018
TCGA-AG-3578-01	coadread_tcga_pub
TCGA-AM-5821-01	coadread_tcga_pan_can_atlas_2018
TCGA-AY-6196-01	coadread_tcga_pan_can_atlas_2018
TCGA-AZ-4614-01	coadread_tcga_pan_can_atlas_2018
TCGA-AZ-6598-01	coadread_tcga_pan_can_atlas_2018
TCGA-CA-6717-01	coadread_tcga_pan_can_atlas_2018
TCGA-CA-6718-01	coadread_tcga_pan_can_atlas_2018
TCGA-CK-4952-01	coadread_tcga_pan_can_atlas_2018
TCGA-CK-6746-01	coadread_tcga_pan_can_atlas_2018
TCGA-CM-4750-01	coadread_tcga_pan_can_atlas_2018
TCGA-CM-5861-01	coadread_tcga_pan_can_atlas_2018
TCGA-CM-6169-01	coadread_tcga_pan_can_atlas_2018
TCGA-CM-6171-01	coadread_tcga_pan_can_atlas_2018
TCGA-D5-6534-01	coadread_tcga_pan_can_atlas_2018
TCGA-DM-A1D7-01	coadread_tcga_pan_can_atlas_2018
TCGA-DM-A1DA-01	coadread_tcga_pan_can_atlas_2018
TCGA-DM-A1HB-01	coadread_tcga_pan_can_atlas_2018
TCGA-DM-A28C-01	coadread_tcga_pan_can_atlas_2018
TCGA-DT-5265-01	coadread_tcga_pan_can_atlas_2018
TCGA-EI-6882-01	coadread_tcga_pan_can_atlas_2018
TCGA-EI-6917-01	coadread_tcga_pan_can_atlas_2018
TCGA-F4-6570-01	coadread_tcga_pan_can_atlas_2018
TCGA-F5-6814-01	coadread_tcga_pan_can_atlas_2018
TCGA-G4-6321-01	coadread_tcga_pan_can_atlas_2018
TCGA-QG-A5Z2-01	coadread_tcga_pan_can_atlas_2018

## Sheet: Table 4
Table 4. Sample list of RNF43 mutant group
Sample ID	Study ID
01CO014	coad_cptac_2019
01CO022	coad_cptac_2019
05CO006	coad_cptac_2019
05CO015	coad_cptac_2019
05CO039	coad_cptac_2019
05CO041	coad_cptac_2019
05CO048	coad_cptac_2019
05CO050	coad_cptac_2019
11CO018	coad_cptac_2019
coadread_dfci_2016_101930	coadread_dfci_2016
coadread_dfci_2016_115875	coadread_dfci_2016
coadread_dfci_2016_1202	coadread_dfci_2016
coadread_dfci_2016_162841	coadread_dfci_2016
coadread_dfci_2016_1748	coadread_dfci_2016
coadread_dfci_2016_1791	coadread_dfci_2016
coadread_dfci_2016_189255	coadread_dfci_2016
coadread_dfci_2016_197	coadread_dfci_2016
coadread_dfci_2016_207	coadread_dfci_2016
coadread_dfci_2016_2214	coadread_dfci_2016
coadread_dfci_2016_227039	coadread_dfci_2016
coadread_dfci_2016_2367	coadread_dfci_2016
coadread_dfci_2016_2379	coadread_dfci_2016
coadread_dfci_2016_242594	coadread_dfci_2016
coadread_dfci_2016_2448	coadread_dfci_2016
coadread_dfci_2016_2564	coadread_dfci_2016
coadread_dfci_2016_2624	coadread_dfci_2016
coadread_dfci_2016_2641	coadread_dfci_2016
coadread_dfci_2016_280091	coadread_dfci_2016
coadread_dfci_2016_292	coadread_dfci_2016
coadread_dfci_2016_2932	coadread_dfci_2016
coadread_dfci_2016_2936	coadread_dfci_2016
coadread_dfci_2016_2941	coadread_dfci_2016
coadread_dfci_2016_2945	coadread_dfci_2016
coadread_dfci_2016_302124	coadread_dfci_2016
coadread_dfci_2016_3049	coadread_dfci_2016
coadread_dfci_2016_3080	coadread_dfci_2016
coadread_dfci_2016_3091	coadread_dfci_2016
coadread_dfci_2016_3174	coadread_dfci_2016
coadread_dfci_2016_3182	coadread_dfci_2016
coadread_dfci_2016_3262	coadread_dfci_2016
coadread_dfci_2016_3269	coadread_dfci_2016
coadread_dfci_2016_33	coadread_dfci_2016
coadread_dfci_2016_331889	coadread_dfci_2016
coadread_dfci_2016_3398	coadread_dfci_2016
coadread_dfci_2016_352983	coadread_dfci_2016
coadread_dfci_2016_3673	coadread_dfci_2016
coadread_dfci_2016_368	coadread_dfci_2016
coadread_dfci_2016_390	coadread_dfci_2016
coadread_dfci_2016_407	coadread_dfci_2016
coadread_dfci_2016_4500	coadread_dfci_2016
coadread_dfci_2016_578	coadread_dfci_2016
coadread_dfci_2016_593	coadread_dfci_2016
coadread_dfci_2016_92	coadread_dfci_2016
P-0000616-T01-IM3	crc_msk_2017
P-0000616-T02-IM3	crc_msk_2017
P-0001104-T01-IM3	crc_msk_2017
P-0001104-T02-IM3	crc_msk_2017
P-0001104-T03-IM3	crc_msk_2017
P-0001104-T05-IM3	crc_apc_impact_2020
P-0001215-T01-IM3	crc_msk_2017
P-0002339-T01-IM3	crc_apc_impact_2020
P-0002455-T01-IM3	crc_msk_2017
P-0002463-T02-IM5	crc_msk_2017
P-0002487-T01-IM3	crc_msk_2017
P-0004051-T01-IM5	crc_apc_impact_2020
P-0004454-T01-IM5	crc_msk_2017
P-0004954-T01-IM5	crc_msk_2017
P-0005487-T01-IM5	crc_msk_2017
P-0005560-T01-IM5	crc_msk_2017
P-0005824-T01-IM5	crc_msk_2017
P-0005996-T01-IM5	crc_msk_2017
P-0006906-T01-IM5	crc_msk_2017
P-0007688-T01-IM5	crc_msk_2017
P-0007698-T01-IM5	crc_msk_2017
P-0008350-T02-IM5	crc_msk_2017
P-0008721-T01-IM5	crc_msk_2017
P-0008729-T01-IM5	crc_dd_2022
P-0009157-T01-IM5	crc_msk_2017
P-0009561-T01-IM5	crc_apc_impact_2020
P-0009964-T01-IM5	crc_msk_2017
P-0009964-T02-IM5	crc_msk_2017
P-0010504-T01-IM5	crc_msk_2017
P-0010929-T01-IM5	crc_msk_2017
P-0011068-T01-IM5	crc_msk_2017
P-0012313-T01-IM5	crc_msk_2017
P-0013357-T01-IM5	crc_msk_2017
P-0013374-T01-IM5	crc_msk_2017
P-0013462-T01-IM5	crc_msk_2017
P-0013981-T01-IM5	crc_msk_2017
P-0023751-T01-IM6	crc_apc_impact_2020
TCGA-A6-2686-01	coadread_tcga_pan_can_atlas_2018
TCGA-A6-5661-01	coadread_tcga_pan_can_atlas_2018
TCGA-A6-6649-01	coadread_tcga_pan_can_atlas_2018
TCGA-A6-6653-01	coadread_tcga_pan_can_atlas_2018
TCGA-AA-3492-01	coadread_tcga_pan_can_atlas_2018
TCGA-AA-3715-01	coadread_tcga_pub
TCGA-AA-3947-01	coadread_tcga_pan_can_atlas_2018
TCGA-AA-A01P-01	coadread_tcga_pub
TCGA-AA-A022-01	coadread_tcga_pan_can_atlas_2018
TCGA-AA-A02R-01	coadread_tcga_pan_can_atlas_2018
TCGA-AD-6889-01	coadread_tcga_pan_can_atlas_2018
TCGA-AD-6895-01	coadread_tcga_pan_can_atlas_2018
TCGA-AD-A5EJ-01	coadread_tcga_pan_can_atlas_2018
TCGA-AG-A002-01	coadread_tcga_pub
TCGA-AU-6004-01	coadread_tcga_pan_can_atlas_2018
TCGA-AZ-4615-01	coadread_tcga_pan_can_atlas_2018
TCGA-CK-4951-01	coadread_tcga_pan_can_atlas_2018
TCGA-CK-6747-01	coadread_tcga_pan_can_atlas_2018
TCGA-D5-6540-01	coadread_tcga_pan_can_atlas_2018
TCGA-D5-6928-01	coadread_tcga_pan_can_atlas_2018
TCGA-D5-6930-01	coadread_tcga_pan_can_atlas_2018
TCGA-G4-6299-01	coadread_tcga_pan_can_atlas_2018
TCGA-G4-6302-01	coadread_tcga_pan_can_atlas_2018
TCGA-G4-6586-01	coadread_tcga_pan_can_atlas_2018
TCGA-G4-6588-01	coadread_tcga_pan_can_atlas_2018
TCGA-G4-6628-01	coadread_tcga_pan_can_atlas_2018

## Sheet: Table5
Table 5. Patient list of RNF43 wild-type group
Study ID	Patient ID	Disease Free (Months)	Disease Free Status	Overall Survival (Months)	Overall Survival Status	Progress Free Survival (Months)	Progression Free Status	First line treatment at Met	BRAF V600E mutation	Diagnosis Age	Sex	Tumor Site	location	Tumor Stage
crc_apc_impact_2020	P-0008467	NA	NA	16.4	1:DECEASED	4.9	1:PROGRESSED	Fluropyrimidine + oxaliplatin +/-Bev	YES	28	Female	Left	L	IV
crc_msk_2017	P-0004007	NA	NA	8.33	0:LIVING	NA	NA	NA	NO	29	Male	Left	L	IV
crc_msk_2017	P-0005742	NA	NA	24.73	1:DECEASED	NA	NA	NA	YES	32	Female	Right	R	IV
coadread_tcga_pan_can_atlas_2018	TCGA-EI-6917	NA	NA	17.4573	0:LIVING	17.4573	0:CENSORED	NA	NO	33	Male	NA	NA	NA
coadread_tcga_pan_can_atlas_2018	TCGA-CM-4750	8.02183	0:DiseaseFree	8.02183	0:LIVING	8.02183	0:CENSORED	NA	NO	34	Female	NA	NA	NA
coad_cptac_2019	11CO070	31	0:DiseaseFree	31	0:LIVING	NA	NA	NA	NO	35	Male	Sigmoid Colon	L	III
crc_msk_2017	P-0007090	NA	NA	56.43	1:DECEASED	NA	NA	NA	YES	35	Male	Right	R	IV
crc_apc_impact_2020	P-0001150	NA	NA	45.5	1:DECEASED	17.2	1:PROGRESSED	Fluropyrimidine + oxaliplatin +/-Bev	NO	37	Female	Right	R	IV
crc_msk_2017	P-0000714	NA	NA	13.67	1:DECEASED	NA	NA	NA	YES	38	Female	Left	L	IV
crc_msk_2017	P-0006616	NA	NA	14.23	1:DECEASED	NA	NA	NA	YES	39	Male	Right	R	IV
crc_apc_impact_2020	P-0006860	NA	NA	15.5	1:DECEASED	3	1:PROGRESSED	Fluropyrimidine + oxaliplatin +/-Bev	NO	39	Female	Left	Rectal	IV
crc_msk_2017	P-0006683	NA	NA	28.5	1:DECEASED	NA	NA	NA	NO	43	Male	Left	L	IV
crc_msk_2017	P-0000763	NA	NA	38.73	1:DECEASED	NA	NA	NA	NO	45	Female	Left	L	III
crc_msk_2017	P-0004140	NA	NA	45.73	1:DECEASED	NA	NA	NA	YES	45	Male	Right	R	IV
crc_msk_2017	P-0001054	NA	NA	36.77	0:LIVING	NA	NA	NA	NO	46	Female	Right	R	IV
coadread_tcga_pan_can_atlas_2018	TCGA-CA-6718	6.8054	1:Recurred/Progressed	10.0602	1:DECEASED	6.8054	1:PROGRESSION	NA	NO	46	Male	NA	NA	NA
crc_apc_impact_2020	P-0003890	NA	NA	13.4	1:DECEASED	1.7	1:PROGRESSED	Fluropyrimidine +/-Bev	NO	66	Male	Left	L	IV
crc_msk_2017	P-0005132	NA	NA	67.33	0:LIVING	NA	NA	NA	NO	47	Male	Right	R	IV
crc_apc_impact_2020	P-0007997	NA	NA	7.4	1:DECEASED	1.8	1:PROGRESSED	Other regimens	YES	82	Female	Right	R	III
coadread_tcga_pan_can_atlas_2018	TCGA-AY-6196	NA	NA	0.197258	0:LIVING	0.197258	0:CENSORED	NA	YES	47	Male	NA	NA	NA
crc_apc_impact_2020	P-0001734	NA	NA	9.2	1:DECEASED	3.2	1:PROGRESSED	Fluropyrimidine + oxaliplatin +/-Bev	YES	72	Female	Right	R	IV
crc_apc_impact_2020	P-0002884	NA	NA	14.1	1:DECEASED	7.1	1:PROGRESSED	Fluropyrimidine + oxaliplatin +/-Bev	NO	48	Male	Right	R	IV
crc_msk_2017	P-0005858	NA	NA	26.47	0:LIVING	NA	NA	NA	NO	48	Female	Left	Rectal	IV
crc_msk_2017	P-0008083	NA	NA	65.17	0:LIVING	NA	NA	NA	YES	48	Male	Right	R	IV
coadread_tcga_pan_can_atlas_2018	TCGA-CK-4952	NA	NA	15.6163	0:LIVING	15.6163	0:CENSORED	NA	YES	48	Female	NA	NA	NA
crc_apc_impact_2020	P-0007979	NA	NA	5.6	1:DECEASED	1.7	1:PROGRESSED	Fluropyrimidine + oxaliplatin +/-Bev	YES	50	Male	Left	Rectal	NA
crc_msk_2017	P-0005670	NA	NA	6.03	0:LIVING	NA	NA	NA	YES	51	Female	Right	R	III
coadread_tcga_pan_can_atlas_2018	TCGA-DT-5265	12.6245	0:DiseaseFree	12.6245	0:LIVING	12.6245	0:CENSORED	NA	YES	51	Male	NA	NA	NA
crc_msk_2017	P-0003209	NA	NA	33.23	0:LIVING	NA	NA	NA	NO	52	Male	Left	L	IV
crc_msk_2017	P-0006968	NA	NA	14.67	0:LIVING	NA	NA	NA	NO	52	Female	Left	L	III
crc_msk_2017	P-0007132	NA	NA	112.97	0:LIVING	NA	NA	NA	NO	52	Male	Left	L	I
crc_apc_impact_2020	P-0001649	NA	NA	4.8	1:DECEASED	4.8	1:PROGRESSED	Fluropyrimidine +/-Bev	YES	55	Male	Right	R	II
coad_cptac_2019	05CO047	29	0:DiseaseFree	29	0:LIVING	NA	NA	NA	NO	56	Male	Sigmoid Colon	L	I
crc_apc_impact_2020	P-0003183	NA	NA	31.9	1:DECEASED	11.7	1:PROGRESSED	Fluropyrimidine + oxaliplatin +/-Bev	NO	47	Male	Right	R	II
crc_msk_2017	P-0004798	NA	NA	12.03	1:DECEASED	NA	NA	NA	YES	56	Male	Left	L	IV
crc_apc_impact_2020	P-0005961	NA	NA	3.4	1:DECEASED	2.1	1:PROGRESSED	Other regimens	YES	56	Male	Left	L	III
coad_cptac_2019	22CO006	22	1:Recurred/Progressed	28	1:DECEASED	NA	NA	NA	YES	57	Female	Ascending Colon	R	III
coadread_tcga_pan_can_atlas_2018	TCGA-CA-6717	12.756	0:DiseaseFree	12.756	0:LIVING	12.756	0:CENSORED	NA	NO	57	Male	NA	NA	NA
coadread_tcga_pan_can_atlas_2018	TCGA-F5-6814	37.1832	0:DiseaseFree	37.1832	0:LIVING	37.1832	0:CENSORED	NA	NO	57	Male	NA	NA	NA
crc_msk_2017	P-0007804	NA	NA	8.3	0:LIVING	NA	NA	NA	YES	58	Male	Right	R	IV
crc_msk_2017	P-0003046	NA	NA	51.2	0:LIVING	NA	NA	NA	YES	59	Male	Left	L	IV
crc_apc_impact_2020	P-0003124	NA	NA	7.1	1:DECEASED	5.2	1:PROGRESSED	Fluropyrimidine + oxaliplatin +/-Bev	YES	59	Male	Right	R	IV
crc_apc_impact_2020	P-0003154	NA	NA	15.7	1:DECEASED	6	1:PROGRESSED	Fluropyrimidine + irinotecan +/-Bev	NO	59	Female	Left	Rectal	NA
coadread_tcga_pan_can_atlas_2018	TCGA-EI-6882	NA	NA	8.6136	0:LIVING	8.6136	0:CENSORED	NA	NO	59	Male	NA	NA	NA
crc_apc_impact_2020	P-0001424	NA	NA	14.1	1:DECEASED	4.8	1:PROGRESSED	Fluropyrimidine + oxaliplatin +/-Bev	YES	60	Female	Right	R	IV
coadread_tcga_pan_can_atlas_2018	TCGA-G4-6321	NA	NA	22.0929	0:LIVING	22.0929	0:CENSORED	NA	YES	60	Female	NA	NA	NA
coad_cptac_2019	11CO051	35	0:DiseaseFree	35	0:LIVING	NA	NA	NA	YES	61	Female	Ascending Colon	R	II
crc_msk_2017	P-0007998	NA	NA	22.37	0:LIVING	NA	NA	NA	NO	61	Male	Right	R	III
coadread_tcga_pan_can_atlas_2018	TCGA-3L-AA1B	15.6163	0:DiseaseFree	15.6163	0:LIVING	15.6163	0:CENSORED	NA	NO	61	Female	NA	NA	NA
coadread_tcga_pan_can_atlas_2018	TCGA-QG-A5Z2	31.2983	0:DiseaseFree	31.2983	0:LIVING	31.2983	0:CENSORED	NA	YES	61	Male	NA	NA	NA
coadread_tcga_pan_can_atlas_2018	TCGA-D5-6534	43.2653	0:DiseaseFree	43.2653	0:LIVING	43.2653	0:CENSORED	NA	YES	62	Female	NA	NA	NA
coadread_tcga_pan_can_atlas_2018	TCGA-CM-5861	NA	NA	15.0245	0:LIVING	11.0136	1:PROGRESSION	NA	YES	63	Female	NA	NA	NA
crc_apc_impact_2020	P-0005003	NA	NA	17.4	1:DECEASED	9.4	1:PROGRESSED	Fluropyrimidine + oxaliplatin +/-Bev	YES	83	Male	Right	R	IV
crc_msk_2017	P-0002463	NA	NA	17.7	1:DECEASED	NA	NA	NA	YES	66	Female	Right	R	IV
crc_apc_impact_2020	P-0005529	NA	NA	5.9	1:DECEASED	4	1:PROGRESSED	Fluropyrimidine +/-Bev	YES	34	Male	Right	R	IV
crc_apc_impact_2020	P-0008579	NA	NA	8.9	1:DECEASED	1.3	1:PROGRESSED	Fluropyrimidine + oxaliplatin +/-Bev	NO	62	Female	Left	L	IV
crc_apc_impact_2020	P-0005888	NA	NA	12.7	1:DECEASED	8.1	1:PROGRESSED	FOLFOXIRI +/- Bev	YES	79	Female	Left	L	IV
crc_apc_impact_2020	P-0006405	NA	NA	39.4	1:DECEASED	5.5	1:PROGRESSED	Fluropyrimidine + oxaliplatin +/-Bev	NO	67	Female	Left	R	IV
crc_msk_2017	P-0007686	NA	NA	25.7	0:LIVING	NA	NA	NA	YES	67	Male	Left	L	III
coadread_tcga_pan_can_atlas_2018	TCGA-AD-5900	12.1643	0:DiseaseFree	12.1643	0:LIVING	12.1643	0:CENSORED	NA	YES	67	Male	NA	NA	NA
coadread_tcga_pan_can_atlas_2018	TCGA-CM-6169	NA	NA	13.019	0:LIVING	13.019	0:CENSORED	NA	NO	67	Male	NA	NA	NA
crc_apc_impact_2020	P-0007567	NA	NA	41.8	1:DECEASED	6.5	1:PROGRESSED	FOLFIRI AntiEGFR	NO	57	Male	Left	L	III
crc_apc_impact_2020	P-0008283	NA	NA	17.7	1:DECEASED	11.6	1:PROGRESSED	Fluropyrimidine + oxaliplatin +/-Bev	YES	65	Male	Left	L	IV
coadread_tcga_pan_can_atlas_2018	TCGA-AA-3713	NA	NA	19.0354	0:LIVING	19.0354	0:CENSORED	NA	YES	68	Male	NA	NA	NA
coadread_tcga_pan_can_atlas_2018	TCGA-AM-5821	NA	NA	0.920538	0:LIVING	0.920538	0:CENSORED	NA	YES	68	Female	NA	NA	NA
coadread_tcga	TCGA-AA-3542	12.98	0:DiseaseFree	12.98	0:LIVING	NA	NA	NA	NO	69	Male	NA	NA	NA
coadread_tcga_pan_can_atlas_2018	TCGA-A6-3809	NA	NA	32.7448	0:LIVING	32.7448	0:CENSORED	NA	YES	71	Female	NA	NA	NA
coadread_tcga_pan_can_atlas_2018	TCGA-AZ-4614	NA	NA	5.65473	1:DECEASED	5.65473	1:PROGRESSION	NA	YES	71	Female	NA	NA	NA
coadread_tcga_pan_can_atlas_2018	TCGA-DM-A1DA	NA	NA	7.49581	1:DECEASED	7.49581	0:CENSORED	NA	NO	71	Female	NA	NA	NA
coad_cptac_2019	11CO019	31	0:DiseaseFree	31	0:LIVING	NA	NA	NA	NO	74	Female	Cecum	R	III
crc_apc_impact_2020	P-0000862	NA	NA	32.7	1:DECEASED	6.9	1:PROGRESSED	Fluropyrimidine + oxaliplatin +/-Bev	NO	39	Female	Right	R	IV
crc_msk_2017	P-0001237	NA	NA	115.7	0:LIVING	NA	NA	NA	YES	74	Male	Right	R	4
crc_apc_impact_2020	P-0006730	NA	NA	7.1	1:DECEASED	4	1:PROGRESSED	Fluropyrimidine + irinotecan +/-Bev	YES	51	Female	Right	R	IV
coadread_tcga_pan_can_atlas_2018	TCGA-DM-A28C	NA	NA	81.369	1:DECEASED	63.4185	1:PROGRESSION	NA	NO	74	Male	NA	NA	NA
coad_cptac_2019	14CO003	42	0:DiseaseFree	42	0:LIVING	NA	NA	NA	YES	75	Female	Tranverse Colon	R	III
coadread_tcga_pan_can_atlas_2018	TCGA-DM-A1HB	NA	NA	135.648	0:LIVING	135.648	0:CENSORED	NA	YES	75	Male	NA	NA	NA
crc_apc_impact_2020	P-0002327	NA	NA	12.2	1:DECEASED	3.5	1:PROGRESSED	Fluropyrimidine + oxaliplatin +/-Bev	YES	26	Female	Left	L	IV
crc_apc_impact_2020	P-0005011	NA	NA	9.7	1:DECEASED	7.2	1:PROGRESSED	Fluropyrimidine + oxaliplatin +/-Bev	YES	68	Male	Left	L	IV
coadread_tcga_pan_can_atlas_2018	TCGA-AZ-6598	49.4132	0:DiseaseFree	49.4132	1:DECEASED	49.4132	0:CENSORED	NA	YES	77	Female	NA	NA	NA
coadread_tcga_pan_can_atlas_2018	TCGA-CM-6171	NA	NA	14.0382	0:LIVING	14.0382	0:CENSORED	NA	YES	77	Female	NA	NA	NA
crc_msk_2017	P-0000933	NA	NA	31.17	1:DECEASED	NA	NA	NA	NO	78	Female	Left	L	IV
crc_apc_impact_2020	P-0000997	NA	NA	31.8	1:DECEASED	13.2	1:PROGRESSED	Fluropyrimidine + irinotecan +/-Bev	YES	78	Male	Right	R	III
coadread_tcga_pan_can_atlas_2018	TCGA-F4-6570	NA	NA	6.18075	1:DECEASED	6.18075	0:CENSORED	NA	YES	78	Female	NA	NA	NA
coad_cptac_2019	05CO032	28	0:DiseaseFree	28	0:LIVING	NA	NA	NA	YES	79	Male	Ascending Colon	R	III
crc_msk_2017	P-0003284	NA	NA	26.4	0:LIVING	NA	NA	NA	NO	80	Male	Left	L	III
coadread_tcga	TCGA-AA-3821	1.02	0:DiseaseFree	1.02	0:LIVING	NA	NA	NA	YES	81	Female	NA	NA	NA
coadread_tcga_pan_can_atlas_2018	TCGA-DM-A1D7	NA	NA	13.3149	1:DECEASED	2.63011	1:PROGRESSION	NA	NO	82	Male	NA	NA	NA
coadread_tcga_pan_can_atlas_2018	TCGA-AA-3877	31.0024	0:DiseaseFree	31.0024	0:LIVING	31.0024	0:CENSORED	NA	YES	83	Female	NA	NA	NA
coadread_tcga_pan_can_atlas_2018	TCGA-A6-5665	NA	NA	22.06	0:LIVING	17.3916	1:PROGRESSION	NA	YES	84	Female	NA	NA	NA
coadread_tcga_pan_can_atlas_2018	TCGA-AA-3966	2	0:DiseaseFree	2.00546	0:LIVING	2.00546	0:CENSORED	NA	YES	89	Female	NA	NA	NA
crc_apc_impact_2020	P-0000511	NA	NA	22.3	1:DECEASED	10	1:PROGRESSED	Fluropyrimidine + oxaliplatin +/-Bev	NO	39	Female	Left	L	IV
crc_msk_2017	P-0008671	NA	NA	95.2	0:LIVING	NA	NA	NA	NO	NA	Male	Left	L	NA
crc_apc_impact_2020	P-0009016	NA	NA	15.8	1:DECEASED	7.7	1:PROGRESSED	FOLFOXIRI +/- Bev	YES	NA	Female	Left	L	NA
crc_msk_2017	P-0009170	NA	NA	3.77	1:DECEASED	NA	NA	NA	YES	NA	Female	Left	L	NA
crc_msk_2017	P-0009303	NA	NA	5.4	0:LIVING	NA	NA	NA	YES	NA	Male	Left	L	NA
crc_apc_impact_2020	P-0009355	NA	NA	17.4	1:DECEASED	7.4	1:PROGRESSED	Fluropyrimidine + oxaliplatin +/-Bev	YES	NA	Female	Left	L	NA
crc_msk_2017	P-0009617	NA	NA	23.47	0:LIVING	NA	NA	NA	NO	NA	Female	Right	R	NA
crc_apc_impact_2020	P-0009863	NA	NA	4.3	1:DECEASED	2.3	1:PROGRESSED	Fluropyrimidine + oxaliplatin +/-Bev	YES	NA	Female	Left	L	NA
crc_msk_2017	P-0010009	NA	NA	85.4	0:LIVING	NA	NA	NA	NO	NA	Male	Left	L	NA
crc_apc_impact_2020	P-0010098	NA	NA	30.7	1:DECEASED	5.3	1:PROGRESSED	Fluropyrimidine + oxaliplatin +/-Bev	YES	NA	Male	Left	L	NA
crc_msk_2017	P-0010125	NA	NA	2.1	1:DECEASED	NA	NA	NA	YES	NA	Female	Left	L	NA
crc_msk_2017	P-0010180	NA	NA	95.17	0:LIVING	NA	NA	NA	NO	NA	Male	Right	R	NA
crc_msk_2017	P-0010509	NA	NA	59.03	1:DECEASED	NA	NA	NA	YES	NA	Male	Right	R	NA
crc_apc_impact_2020	P-0010710	NA	NA	15	1:DECEASED	9.4	1:PROGRESSED	Fluropyrimidine + oxaliplatin +/-Bev	YES	NA	Male	Right	R	NA
crc_msk_2017	P-0011158	NA	NA	47.57	1:DECEASED	NA	NA	NA	NO	NA	Male	Right	R	NA
crc_msk_2017	P-0011357	NA	NA	25.33	0:LIVING	NA	NA	NA	NO	NA	Male	Left	L	NA
crc_msk_2017	P-0011545	NA	NA	17.5	0:LIVING	NA	NA	NA	YES	NA	Female	Right	R	NA
crc_msk_2017	P-0012233	NA	NA	14.13	1:DECEASED	NA	NA	NA	NO	NA	Female	Right	R	NA
crc_msk_2017	P-0012402	NA	NA	14.13	0:LIVING	NA	NA	NA	NO	NA	Male	Left	L	NA
crc_msk_2017	P-0012554	NA	NA	13.2	0:LIVING	NA	NA	NA	YES	NA	Male	Left	L	NA
crc_apc_impact_2020	P-0012653	NA	NA	8.2	1:DECEASED	3	1:PROGRESSED	Fluropyrimidine + oxaliplatin +/-Bev	NO	NA	Male	Left	L	NA
crc_apc_impact_2020	P-0012683	NA	NA	18.4	1:DECEASED	7	1:PROGRESSED	Fluropyrimidine + irinotecan +/-Bev	NO	NA	Male	Left	L	NA
crc_apc_impact_2020	P-0013020	NA	NA	12.1	1:DECEASED	1.8	1:PROGRESSED	Fluropyrimidine + oxaliplatin +/-Bev	YES	NA	Male	Right	R	NA
crc_msk_2017	P-0013258	NA	NA	17	0:LIVING	NA	NA	NA	YES	NA	Male	Left	L	NA
crc_apc_impact_2020	P-0013441	NA	NA	42	0:LIVING	17.7	1:PROGRESSED	Fluropyrimidine + oxaliplatin +/-Bev	NO	NA	Female	Left	L	NA
crc_apc_impact_2020	P-0013551	NA	NA	1.5	1:DECEASED	1.5	1:PROGRESSED	Fluropyrimidine + oxaliplatin +/-Bev	YES	NA	Female	Right	R	NA
crc_msk_2017	P-0013758	NA	NA	16.97	0:LIVING	NA	NA	NA	YES	NA	Male	Right	R	NA
crc_apc_impact_2020	P-0013760	NA	NA	28.2	0:LIVING	6.5	1:PROGRESSED	Fluropyrimidine + oxaliplatin +/-Bev	NO	NA	Male	NA	NA	NA
crc_apc_impact_2020	P-0016641	NA	NA	9.1	1:DECEASED	1.9	1:PROGRESSED	Fluropyrimidine + oxaliplatin +/-Bev	YES	NA	Female	NA	NA	NA
crc_apc_impact_2020	P-0018846	NA	NA	9.8	1:DECEASED	4.5	1:PROGRESSED	Fluropyrimidine + oxaliplatin +/-Bev	NO	NA	Female	NA	NA	NA
crc_apc_impact_2020	P-0019428	NA	NA	10.5	1:DECEASED	2.8	1:PROGRESSED	Fluropyrimidine + oxaliplatin +/-Bev	YES	NA	Female	NA	NA	NA
crc_apc_impact_2020	P-0019699	NA	NA	9.9	1:DECEASED	5.6	1:PROGRESSED	Fluropyrimidine +/-Bev	YES	NA	Male	NA	NA	NA
crc_apc_impact_2020	P-0020343	NA	NA	15.4	1:DECEASED	7	1:PROGRESSED	FOLFOX AntiEGFR	NO	NA	Female	NA	NA	NA
crc_apc_impact_2020	P-0022132	NA	NA	15.2	0:LIVING	14.5	0:NOT PROGRESSED	Other regimens	YES	NA	Female	NA	NA	NA
crc_apc_impact_2020	P-0022555	NA	NA	16	0:LIVING	8.9	1:PROGRESSED	Fluropyrimidine + oxaliplatin +/-Bev	YES	NA	Male	NA	NA	NA
crc_apc_impact_2020	P-0023526	NA	NA	12.9	0:LIVING	8	1:PROGRESSED	Fluropyrimidine + oxaliplatin +/-Bev	NO	NA	Male	NA	NA	NA
coadread_tcga	TCGA-A6-2672	46.62	0:DiseaseFree	46.62	0:LIVING	NA	NA	NA	YES	NA	Female	NA	NA	NA
coadread_tcga	TCGA-A6-2676	NA	NA	42.87	1:DECEASED	NA	NA	NA	YES	NA	Female	NA	NA	NA
coadread_tcga	TCGA-AA-3516	NA	NA	13.01	1:DECEASED	NA	NA	NA	YES	NA	Female	NA	NA	NA
coadread_tcga	TCGA-AA-3525	8.05	0:DiseaseFree	8.05	0:LIVING	NA	NA	NA	YES	NA	Male	NA	NA	NA
coadread_tcga	TCGA-AA-3543	0.99	0:DiseaseFree	0.99	0:LIVING	NA	NA	NA	YES	NA	Male	NA	NA	NA
coadread_tcga_pan_can_atlas_2018	TCGA-AA-3664	53.98	0:DiseaseFree	54.0158	0:LIVING	54.0158	0:CENSORED	NA	YES	NA	Female	NA	NA	NA
coadread_tcga_pan_can_atlas_2018	TCGA-AA-3833	15.945	0:DiseaseFree	15.945	0:LIVING	15.945	0:CENSORED	NA	YES	NA	Female	NA	NA	NA
coadread_tcga_pan_can_atlas_2018	TCGA-AA-3949	26.0052	0:DiseaseFree	26.0052	0:LIVING	26.0052	0:CENSORED	NA	YES	NA	Female	NA	NA	NA
coadread_tcga	TCGA-AA-A00D	18.99	0:DiseaseFree	18.99	0:LIVING	NA	NA	NA	YES	NA	Male	NA	NA	NA
coadread_tcga	TCGA-AA-A00J	18.04	0:DiseaseFree	18.04	0:LIVING	NA	NA	NA	YES	NA	Male	NA	NA	NA
coadread_tcga	TCGA-AA-A01D	6.01	1:Recurred/Progressed	10.97	1:DECEASED	NA	NA	NA	YES	NA	Female	NA	NA	NA
coadread_tcga	TCGA-AG-3578	32	0:DiseaseFree	32	0:LIVING	NA	NA	NA	YES	NA	Female	NA	NA	NA

## Sheet: Table 6
Table 6. Patient list of RNF43 mutant group
Study ID	Patient ID	Disease Free (Months)	Disease Free Status	Overall Survival (Months)	Overall Survival Status	Progress Free Survival (Months)	Progression Free Status	First line treatment at Met	BRAF V600E mutation	Diagnosis Age	Sex	Tumor Site	Tumor Stage
coadread_tcga_pan_can_atlas_2018	TCGA-AG-A002	20.9751	0:DiseaseFree	20.9751	0:LIVING	20.9751	0:CENSORED	NA	NO	35	Male	NA	NA
crc_apc_impact_2020	P-0005996	NA	NA	12	0:LIVING	3.1	1:PROGRESSED	FOLFOXIRI +/- Bev	YES	40	Female	L	IV
crc_msk_2017	P-0001215	NA	NA	31.6	0:LIVING	NA	NA	NA	NO	45	Male	L	III
crc_msk_2017	P-0002487	NA	NA	1.67	1:DECEASED	NA	NA	NA	YES	45	Female	R	III
crc_msk_2017	P-0005487	NA	NA	19.03	1:DECEASED	NA	NA	NA	YES	54	Male	L	III
crc_msk_2017	P-0011068	NA	NA	36.1	0:LIVING	NA	NA	NA	NO	56	Male	L	II
crc_apc_impact_2020	P-0002463	NA	NA	15.3	1:DECEASED	2.2	1:PROGRESSED	Fluropyrimidine + oxaliplatin +/-Bev	YES	57	Female	R	IV
crc_apc_impact_2020	P-0007698	NA	NA	26.9	1:DECEASED	7.5	1:PROGRESSED	Fluropyrimidine + oxaliplatin +/-Bev	YES	57	Female	R	IV
crc_apc_impact_2020	P-0000616	NA	NA	18.1	1:DECEASED	2.3	1:PROGRESSED	Fluropyrimidine + oxaliplatin +/-Bev	YES	58	Female	R	I
crc_apc_impact_2020	P-0009561	NA	NA	36.9	0:LIVING	14.7	1:PROGRESSED	Fluropyrimidine + irinotecan +/-Bev	YES	58	Male	R	III
coadread_tcga_pan_can_atlas_2018	TCGA-G4-6588	NA	NA	26.1696	0:LIVING	26.1696	0:CENSORED	NA	YES	58	Female	NA	NA
crc_apc_impact_2020	P-0008350	NA	NA	22.4	1:DECEASED	7.2	1:PROGRESSED	Fluropyrimidine + oxaliplatin +/-Bev	YES	59	Female	R	III
coadread_tcga_pan_can_atlas_2018	TCGA-AA-3947	33.0079	0:DiseaseFree	33.0079	0:LIVING	33.0079	0:CENSORED	NA	YES	60	Female	NA	NA
crc_apc_impact_2020	P-0004051	NA	NA	40.6	0:LIVING	5.1	1:PROGRESSED	Fluropyrimidine + oxaliplatin +/-Bev	YES	66	Male	R	II
coadread_tcga_pan_can_atlas_2018	TCGA-A6-6649	24.1641	0:DiseaseFree	24.1641	0:LIVING	24.1641	0:CENSORED	NA	YES	66	Male	NA	NA
coadread_tcga_pan_can_atlas_2018	TCGA-D5-6540	NA	NA	16.1423	0:LIVING	16.1423	0:CENSORED	NA	YES	66	Male	NA	NA
coad_cptac_2019	05CO050	25	0:DiseaseFree	25	0:LIVING	NA	NA	NA	YES	67	Female	R	III
coadread_tcga_pan_can_atlas_2018	TCGA-D5-6930	NA	NA	13.3478	0:LIVING	13.3478	0:CENSORED	NA	YES	67	Male	NA	NA
crc_apc_impact_2020	P-0002455	NA	NA	3.9	1:DECEASED	3.9	1:PROGRESSED	Other regimens	YES	68	Female	R	III
coadread_tcga_pan_can_atlas_2018	TCGA-AU-6004	NA	NA	27.0901	0:LIVING	27.0901	0:CENSORED	NA	YES	69	Female	NA	NA
coadread_tcga_pan_can_atlas_2018	TCGA-G4-6299	NA	NA	74.5636	0:LIVING	74.5636	0:CENSORED	NA	YES	69	Male	NA	NA
coadread_tcga_pan_can_atlas_2018	TCGA-G4-6586	NA	NA	35.8023	0:LIVING	35.8023	0:CENSORED	NA	YES	73	Female	NA	NA
coad_cptac_2019	05CO015	NA	0:DiseaseFree	11	1:DECEASED	NA	NA	NA	YES	74	Female	R	II
coad_cptac_2019	05CO039	NA	0:DiseaseFree	18	1:DECEASED	NA	NA	NA	YES	74	Male	R	II
coad_cptac_2019	11CO018	31	0:DiseaseFree	31	0:LIVING	NA	NA	NA	YES	74	Male	NA	II
crc_msk_2017	P-0008721	NA	NA	24.3	0:LIVING	NA	NA	NA	YES	74	Female	R	IV
crc_apc_impact_2020	P-0001104	NA	NA	31	1:DECEASED	11.4	1:PROGRESSED	FOLFIRI AntiEGFR	YES	75	Female	R	IV
crc_msk_2017	P-0006906	NA	NA	71.1	0:LIVING	NA	NA	NA	YES	75	Female	R	IV
crc_apc_impact_2020	P-0023751	NA	NA	2.3	1:DECEASED	2.3	1:PROGRESSED	Other regimens	YES	75	Male	NA	II
crc_apc_impact_2020	P-0002339	NA	NA	10.7	1:DECEASED	6.3	1:PROGRESSED	Fluropyrimidine + oxaliplatin +/-Bev	YES	76	Female	L	IV
crc_msk_2017	P-0004454	NA	NA	26.27	0:LIVING	NA	NA	NA	YES	76	Female	R	IV
coadread_tcga_pan_can_atlas_2018	TCGA-AD-6889	49.8405	1:Recurred/Progressed	83.2429	1:DECEASED	49.8405	1:PROGRESSION	NA	YES	76	Male	NA	NA
coad_cptac_2019	01CO022	31	0:DiseaseFree	31	0:LIVING	NA	NA	NA	YES	77	Female	R	I
coadread_tcga_pan_can_atlas_2018	TCGA-AA-3715	5.03	1:Recurred/Progressed	19.0354	1:DECEASED	5.03008	1:PROGRESSION	NA	YES	77	Male	NA	NA
coad_cptac_2019	01CO014	32	1:Recurred/Progressed	31	0:LIVING	NA	NA	NA	YES	78	Female	NA	III
coad_cptac_2019	05CO048	28	0:DiseaseFree	28	0:LIVING	NA	NA	NA	YES	78	Female	R	III
coadread_tcga_pan_can_atlas_2018	TCGA-G4-6628	79.6923	0:DiseaseFree	79.6923	0:LIVING	79.6923	0:CENSORED	NA	YES	78	Male	NA	NA
coad_cptac_2019	05CO041	30	0:DiseaseFree	30	0:LIVING	NA	NA	NA	YES	79	Female	R	II
coadread_tcga_pan_can_atlas_2018	TCGA-CK-4951	NA	NA	70.1581	1:DECEASED	15.7806	1:PROGRESSION	NA	YES	79	Female	NA	NA
crc_msk_2017	P-0013981	NA	NA	1.8	0:LIVING	NA	NA	NA	YES	80	Female	R	III
coadread_tcga_pan_can_atlas_2018	TCGA-A6-5661	33.5339	0:DiseaseFree	33.5339	0:LIVING	33.5339	0:CENSORED	NA	YES	80	Female	NA	NA
coadread_tcga_pan_can_atlas_2018	TCGA-AA-A01P	NA	NA	38.0708	1:DECEASED	25.0518	1:PROGRESSION	NA	YES	80	Female	NA	NA
coadread_tcga_pan_can_atlas_2018	TCGA-D5-6928	NA	NA	11.6382	0:LIVING	11.6382	0:CENSORED	NA	YES	80	Male	NA	NA
crc_apc_impact_2020	P-0013462	NA	NA	29.7	0:LIVING	5.4	1:PROGRESSED	Other regimens	YES	81	Female	L	III
coadread_tcga_pan_can_atlas_2018	TCGA-A6-2686	37.0188	0:DiseaseFree	37.0188	1:DECEASED	37.0188	0:CENSORED	NA	YES	81	Female	NA	NA
coadread_tcga_pan_can_atlas_2018	TCGA-A6-6653	24.3943	0:DiseaseFree	24.3943	0:LIVING	24.3943	0:CENSORED	NA	YES	82	Male	NA	NA
coad_cptac_2019	05CO006	27	0:DiseaseFree	27	0:LIVING	NA	NA	NA	YES	83	Female	R	III
coadread_tcga_pan_can_atlas_2018	TCGA-AA-A02R	NA	NA	22.0272	1:DECEASED	22.0272	1:PROGRESSION	NA	YES	84	Female	NA	NA
coadread_tcga_pan_can_atlas_2018	TCGA-AD-6895	25.0847	0:DiseaseFree	25.0847	0:LIVING	25.0847	0:CENSORED	NA	NO	84	Male	NA	NA
coadread_tcga_pan_can_atlas_2018	TCGA-AZ-4615	NA	NA	32.9421	0:LIVING	22.6189	1:PROGRESSION	NA	YES	84	Male	NA	NA
coadread_tcga_pan_can_atlas_2018	TCGA-CK-6747	82.947	0:DiseaseFree	82.947	0:LIVING	82.947	0:CENSORED	NA	NO	87	Female	NA	NA
coadread_tcga_pan_can_atlas_2018	TCGA-AA-3492	NA	NA	3.02462	1:DECEASED	3.02462	0:CENSORED	NA	YES	90	Female	NA	NA
coadread_tcga_pan_can_atlas_2018	TCGA-G4-6302	NA	NA	67.2979	1:DECEASED	67.2979	0:CENSORED	NA	YES	90	Female	NA	NA

## Sheet: Table 7
Table 7. Sample list of ZNRF3 mutant group
Sample ID	Study ID
05CO041	coad_cptac_2019
05CO048	coad_cptac_2019
11CO018	coad_cptac_2019
14CO003	coad_cptac_2019
22CO006	coad_cptac_2019
coadread_dfci_2016_1212	coadread_dfci_2016
coadread_dfci_2016_1791	coadread_dfci_2016
coadread_dfci_2016_197	coadread_dfci_2016
coadread_dfci_2016_207	coadread_dfci_2016
coadread_dfci_2016_2269	coadread_dfci_2016
coadread_dfci_2016_227039	coadread_dfci_2016
coadread_dfci_2016_2448	coadread_dfci_2016
coadread_dfci_2016_267922	coadread_dfci_2016
coadread_dfci_2016_302124	coadread_dfci_2016
coadread_dfci_2016_3024	coadread_dfci_2016
coadread_dfci_2016_3025	coadread_dfci_2016
coadread_dfci_2016_3049	coadread_dfci_2016
coadread_dfci_2016_3262	coadread_dfci_2016
coadread_dfci_2016_3263	coadread_dfci_2016
coadread_dfci_2016_3269	coadread_dfci_2016
coadread_dfci_2016_33	coadread_dfci_2016
coadread_dfci_2016_341	coadread_dfci_2016
coadread_dfci_2016_352983	coadread_dfci_2016
coadread_dfci_2016_3534	coadread_dfci_2016
coadread_dfci_2016_4500	coadread_dfci_2016
coadread_dfci_2016_92	coadread_dfci_2016
TCGA-A6-5665-01	coadread_tcga_pan_can_atlas_2018
TCGA-A6-6653-01	coadread_tcga_pan_can_atlas_2018
TCGA-AA-3877-01	coadread_tcga_pan_can_atlas_2018
TCGA-AD-6889-01	coadread_tcga_pan_can_atlas_2018
TCGA-AD-A5EJ-01	coadread_tcga_pan_can_atlas_2018
TCGA-CM-6171-01	coadread_tcga_pan_can_atlas_2018
TCGA-D5-6930-01	coadread_tcga_pan_can_atlas_2018
TCGA-G4-6302-01	coadread_tcga_pan_can_atlas_2018
TCGA-G4-6588-01	coadread_tcga_pan_can_atlas_2018
TCGA-QG-A5Z2-01	coadread_tcga_pan_can_atlas_2018

## Sheet: Table 8
Table 8. Patient list of RNF43 wild-type group
Study ID	Patient ID	Sample ID	Disease Free (Months)	Disease Free Status	Overall Survival (Months)	Overall Survival Status	Progress Free Survival (Months)	Progression Free Status
coad_cptac_2019	01CO014	01CO014	32	1:Recurred/Progressed	31	0:LIVING	NA	NA
coad_cptac_2019	01CO022	01CO022	31	0:DiseaseFree	31	0:LIVING	NA	NA
coad_cptac_2019	05CO006	05CO006	27	0:DiseaseFree	27	0:LIVING	NA	NA
coad_cptac_2019	05CO015	05CO015	NA	0:DiseaseFree	11	1:DECEASED	NA	NA
coad_cptac_2019	05CO032	05CO032	28	0:DiseaseFree	28	0:LIVING	NA	NA
coad_cptac_2019	05CO039	05CO039	NA	0:DiseaseFree	18	1:DECEASED	NA	NA
coad_cptac_2019	05CO047	05CO047	29	0:DiseaseFree	29	0:LIVING	NA	NA
coad_cptac_2019	05CO050	05CO050	25	0:DiseaseFree	25	0:LIVING	NA	NA
coad_cptac_2019	11CO019	11CO019	31	0:DiseaseFree	31	0:LIVING	NA	NA
coad_cptac_2019	11CO051	11CO051	35	0:DiseaseFree	35	0:LIVING	NA	NA
coad_cptac_2019	11CO070	11CO070	31	0:DiseaseFree	31	0:LIVING	NA	NA
crc_apc_impact_2020	P-0000511	P-0000511-T01-IM3	NA	NA	22.3	1:DECEASED	10	1:PROGRESSED
crc_apc_impact_2020	P-0000616	P-0000616-T01-IM3	NA	NA	18.1	1:DECEASED	2.3	1:PROGRESSED
crc_msk_2017	P-0000714	P-0000714-T01-IM3	NA	NA	13.67	1:DECEASED	NA	NA
crc_msk_2017	P-0000763	P-0000763-T01-IM3	NA	NA	38.73	1:DECEASED	NA	NA
crc_apc_impact_2020	P-0000862	P-0000862-T01-IM3	NA	NA	32.7	1:DECEASED	6.9	1:PROGRESSED
crc_msk_2017	P-0000933	P-0000933-T01-IM3	NA	NA	31.17	1:DECEASED	NA	NA
crc_apc_impact_2020	P-0000997	P-0000997-T02-IM3	NA	NA	31.8	1:DECEASED	13.2	1:PROGRESSED
crc_msk_2017	P-0001054	P-0001054-T01-IM3	NA	NA	36.77	0:LIVING	NA	NA
crc_apc_impact_2020	P-0001104	P-0001104-T05-IM3	NA	NA	31	1:DECEASED	11.4	1:PROGRESSED
crc_apc_impact_2020	P-0001150	P-0001150-T01-IM3	NA	NA	45.5	1:DECEASED	17.2	1:PROGRESSED
crc_msk_2017	P-0001215	P-0001215-T01-IM3	NA	NA	31.6	0:LIVING	NA	NA
crc_msk_2017	P-0001237	P-0001237-T01-IM3	NA	NA	115.7	0:LIVING	NA	NA
crc_apc_impact_2020	P-0001424	P-0001424-T02-IM3	NA	NA	14.1	1:DECEASED	4.8	1:PROGRESSED
crc_apc_impact_2020	P-0001649	P-0001649-T01-IM3	NA	NA	4.8	1:DECEASED	4.8	1:PROGRESSED
crc_apc_impact_2020	P-0001734	P-0001734-T01-IM3	NA	NA	9.2	1:DECEASED	3.2	1:PROGRESSED
crc_apc_impact_2020	P-0002327	P-0002327-T01-IM3	NA	NA	12.2	1:DECEASED	3.5	1:PROGRESSED
crc_apc_impact_2020	P-0002339	P-0002339-T01-IM3	NA	NA	10.7	1:DECEASED	6.3	1:PROGRESSED
crc_apc_impact_2020	P-0002455	P-0002455-T01-IM3	NA	NA	3.9	1:DECEASED	3.9	1:PROGRESSED
crc_apc_impact_2020	P-0002463	P-0002463-T02-IM5	NA	NA	15.3	1:DECEASED	2.2	1:PROGRESSED
crc_msk_2017	P-0002487	P-0002487-T01-IM3	NA	NA	1.67	1:DECEASED	NA	NA
crc_apc_impact_2020	P-0002884	P-0002884-T01-IM3	NA	NA	14.1	1:DECEASED	7.1	1:PROGRESSED
crc_msk_2017	P-0003046	P-0003046-T01-IM3	NA	NA	51.2	0:LIVING	NA	NA
crc_apc_impact_2020	P-0003124	P-0003124-T01-IM5	NA	NA	7.1	1:DECEASED	5.2	1:PROGRESSED
crc_apc_impact_2020	P-0003154	P-0003154-T01-IM5	NA	NA	15.7	1:DECEASED	6	1:PROGRESSED
crc_apc_impact_2020	P-0003183	P-0003183-T01-IM5	NA	NA	31.9	1:DECEASED	11.7	1:PROGRESSED
crc_msk_2017	P-0003209	P-0003209-T01-IM5	NA	NA	33.23	0:LIVING	NA	NA
crc_msk_2017	P-0003284	P-0003284-T01-IM5	NA	NA	26.4	0:LIVING	NA	NA
crc_apc_impact_2020	P-0003890	P-0003890-T01-IM5	NA	NA	13.4	1:DECEASED	1.7	1:PROGRESSED
crc_msk_2017	P-0004007	P-0004007-T01-IM3	NA	NA	8.33	0:LIVING	NA	NA
crc_apc_impact_2020	P-0004051	P-0004051-T01-IM5	NA	NA	40.6	0:LIVING	5.1	1:PROGRESSED
crc_msk_2017	P-0004140	P-0004140-T01-IM5	NA	NA	45.73	1:DECEASED	NA	NA
crc_msk_2017	P-0004454	P-0004454-T01-IM5	NA	NA	26.27	0:LIVING	NA	NA
crc_msk_2017	P-0004798	P-0004798-T01-IM5	NA	NA	12.03	1:DECEASED	NA	NA
crc_apc_impact_2020	P-0005003	P-0005003-T01-IM5	NA	NA	17.4	1:DECEASED	9.4	1:PROGRESSED
crc_apc_impact_2020	P-0005011	P-0005011-T01-IM5	NA	NA	9.7	1:DECEASED	7.2	1:PROGRESSED
crc_msk_2017	P-0005132	P-0005132-T01-IM5	NA	NA	67.33	0:LIVING	NA	NA
crc_msk_2017	P-0005487	P-0005487-T01-IM5	NA	NA	19.03	1:DECEASED	NA	NA
crc_apc_impact_2020	P-0005529	P-0005529-T01-IM5	NA	NA	5.9	1:DECEASED	4	1:PROGRESSED
crc_msk_2017	P-0005670	P-0005670-T01-IM5	NA	NA	6.03	0:LIVING	NA	NA
crc_msk_2017	P-0005742	P-0005742-T01-IM5	NA	NA	24.73	1:DECEASED	NA	NA
crc_msk_2017	P-0005858	P-0005858-T01-IM5	NA	NA	26.47	0:LIVING	NA	NA
crc_apc_impact_2020	P-0005888	P-0005888-T01-IM5	NA	NA	12.7	1:DECEASED	8.1	1:PROGRESSED
crc_apc_impact_2020	P-0005961	P-0005961-T01-IM5	NA	NA	3.4	1:DECEASED	2.1	1:PROGRESSED
crc_apc_impact_2020	P-0005996	P-0005996-T01-IM5	NA	NA	12	0:LIVING	3.1	1:PROGRESSED
crc_apc_impact_2020	P-0006405	P-0006405-T01-IM5	NA	NA	39.4	1:DECEASED	5.5	1:PROGRESSED
crc_msk_2017	P-0006616	P-0006616-T01-IM5	NA	NA	14.23	1:DECEASED	NA	NA
crc_msk_2017	P-0006683	P-0006683-T01-IM5	NA	NA	28.5	1:DECEASED	NA	NA
crc_apc_impact_2020	P-0006730	P-0006730-T01-IM5	NA	NA	7.1	1:DECEASED	4	1:PROGRESSED
crc_apc_impact_2020	P-0006860	P-0006860-T01-IM5	NA	NA	15.5	1:DECEASED	3	1:PROGRESSED
crc_msk_2017	P-0006906	P-0006906-T01-IM5	NA	NA	71.1	0:LIVING	NA	NA
crc_msk_2017	P-0006968	P-0006968-T01-IM5	NA	NA	14.67	0:LIVING	NA	NA
crc_msk_2017	P-0007090	P-0007090-T02-IM5	NA	NA	56.43	1:DECEASED	NA	NA
crc_msk_2017	P-0007132	P-0007132-T01-IM5	NA	NA	112.97	0:LIVING	NA	NA
crc_apc_impact_2020	P-0007567	P-0007567-T01-IM5	NA	NA	41.8	1:DECEASED	6.5	1:PROGRESSED
crc_msk_2017	P-0007686	P-0007686-T01-IM5	NA	NA	25.7	0:LIVING	NA	NA
crc_apc_impact_2020	P-0007698	P-0007698-T01-IM5	NA	NA	26.9	1:DECEASED	7.5	1:PROGRESSED
crc_msk_2017	P-0007804	P-0007804-T01-IM5	NA	NA	8.3	0:LIVING	NA	NA
crc_apc_impact_2020	P-0007979	P-0007979-T01-IM5	NA	NA	5.6	1:DECEASED	1.7	1:PROGRESSED
crc_apc_impact_2020	P-0007997	P-0007997-T01-IM5	NA	NA	7.4	1:DECEASED	1.8	1:PROGRESSED
crc_msk_2017	P-0007998	P-0007998-T01-IM5	NA	NA	22.37	0:LIVING	NA	NA
crc_msk_2017	P-0008083	P-0008083-T01-IM5	NA	NA	65.17	0:LIVING	NA	NA
crc_apc_impact_2020	P-0008283	P-0008283-T01-IM5	NA	NA	17.7	1:DECEASED	11.6	1:PROGRESSED
crc_apc_impact_2020	P-0008350	P-0008350-T02-IM5	NA	NA	22.4	1:DECEASED	7.2	1:PROGRESSED
crc_apc_impact_2020	P-0008467	P-0008467-T01-IM5	NA	NA	16.4	1:DECEASED	4.9	1:PROGRESSED
crc_apc_impact_2020	P-0008579	P-0008579-T01-IM5	NA	NA	8.9	1:DECEASED	1.3	1:PROGRESSED
crc_msk_2017	P-0008671	P-0008671-T01-IM5	NA	NA	95.2	0:LIVING	NA	NA
crc_msk_2017	P-0008721	P-0008721-T01-IM5	NA	NA	24.3	0:LIVING	NA	NA
crc_apc_impact_2020	P-0009016	P-0009016-T01-IM5	NA	NA	15.8	1:DECEASED	7.7	1:PROGRESSED
crc_msk_2017	P-0009170	P-0009170-T01-IM5	NA	NA	3.77	1:DECEASED	NA	NA
crc_msk_2017	P-0009303	P-0009303-T01-IM5	NA	NA	5.4	0:LIVING	NA	NA
crc_apc_impact_2020	P-0009355	P-0009355-T01-IM5	NA	NA	17.4	1:DECEASED	7.4	1:PROGRESSED
crc_apc_impact_2020	P-0009561	P-0009561-T01-IM5	NA	NA	36.9	0:LIVING	14.7	1:PROGRESSED
crc_msk_2017	P-0009617	P-0009617-T01-IM5	NA	NA	23.47	0:LIVING	NA	NA
crc_apc_impact_2020	P-0009863	P-0009863-T01-IM5	NA	NA	4.3	1:DECEASED	2.3	1:PROGRESSED
crc_msk_2017	P-0010009	P-0010009-T01-IM5	NA	NA	85.4	0:LIVING	NA	NA
crc_apc_impact_2020	P-0010098	P-0010098-T01-IM5	NA	NA	30.7	1:DECEASED	5.3	1:PROGRESSED
crc_msk_2017	P-0010125	P-0010125-T01-IM5	NA	NA	2.1	1:DECEASED	NA	NA
crc_msk_2017	P-0010180	P-0010180-T01-IM5	NA	NA	95.17	0:LIVING	NA	NA
crc_msk_2017	P-0010509	P-0010509-T01-IM5	NA	NA	59.03	1:DECEASED	NA	NA
crc_apc_impact_2020	P-0010710	P-0010710-T01-IM5	NA	NA	15	1:DECEASED	9.4	1:PROGRESSED
crc_msk_2017	P-0011068	P-0011068-T01-IM5	NA	NA	36.1	0:LIVING	NA	NA
crc_msk_2017	P-0011158	P-0011158-T01-IM5	NA	NA	47.57	1:DECEASED	NA	NA
crc_msk_2017	P-0011357	P-0011357-T01-IM5	NA	NA	25.33	0:LIVING	NA	NA
crc_msk_2017	P-0011545	P-0011545-T01-IM5	NA	NA	17.5	0:LIVING	NA	NA
crc_msk_2017	P-0012233	P-0012233-T01-IM5	NA	NA	14.13	1:DECEASED	NA	NA
crc_msk_2017	P-0012402	P-0012402-T01-IM5	NA	NA	14.13	0:LIVING	NA	NA
crc_msk_2017	P-0012554	P-0012554-T01-IM5	NA	NA	13.2	0:LIVING	NA	NA
crc_apc_impact_2020	P-0012653	P-0012653-T02-IM5	NA	NA	8.2	1:DECEASED	3	1:PROGRESSED
crc_apc_impact_2020	P-0012683	P-0012683-T01-IM5	NA	NA	18.4	1:DECEASED	7	1:PROGRESSED
crc_apc_impact_2020	P-0013020	P-0013020-T01-IM5	NA	NA	12.1	1:DECEASED	1.8	1:PROGRESSED
crc_msk_2017	P-0013258	P-0013258-T01-IM5	NA	NA	17	0:LIVING	NA	NA
crc_apc_impact_2020	P-0013441	P-0013441-T01-IM5	NA	NA	42	0:LIVING	17.7	1:PROGRESSED
crc_apc_impact_2020	P-0013462	P-0013462-T01-IM5	NA	NA	29.7	0:LIVING	5.4	1:PROGRESSED
crc_apc_impact_2020	P-0013551	P-0013551-T01-IM5	NA	NA	1.5	1:DECEASED	1.5	1:PROGRESSED
crc_msk_2017	P-0013758	P-0013758-T01-IM5	NA	NA	16.97	0:LIVING	NA	NA
crc_apc_impact_2020	P-0013760	P-0013760-T01-IM5	NA	NA	28.2	0:LIVING	6.5	1:PROGRESSED
crc_msk_2017	P-0013981	P-0013981-T01-IM5	NA	NA	1.8	0:LIVING	NA	NA
crc_apc_impact_2020	P-0016641	P-0016641-T01-IM6	NA	NA	9.1	1:DECEASED	1.9	1:PROGRESSED
crc_apc_impact_2020	P-0018846	P-0018846-T01-IM6	NA	NA	9.8	1:DECEASED	4.5	1:PROGRESSED
crc_apc_impact_2020	P-0019428	P-0019428-T01-IM6	NA	NA	10.5	1:DECEASED	2.8	1:PROGRESSED
crc_apc_impact_2020	P-0019699	P-0019699-T01-IM6	NA	NA	9.9	1:DECEASED	5.6	1:PROGRESSED
crc_apc_impact_2020	P-0020343	P-0020343-T01-IM6	NA	NA	15.4	1:DECEASED	7	1:PROGRESSED
crc_apc_impact_2020	P-0022132	P-0022132-T01-IM6	NA	NA	15.2	0:LIVING	14.5	0:NOT PROGRESSED
crc_apc_impact_2020	P-0022555	P-0022555-T01-IM6	NA	NA	16	0:LIVING	8.9	1:PROGRESSED
crc_apc_impact_2020	P-0023526	P-0023526-T01-IM6	NA	NA	12.9	0:LIVING	8	1:PROGRESSED
crc_apc_impact_2020	P-0023751	P-0023751-T01-IM6	NA	NA	2.3	1:DECEASED	2.3	1:PROGRESSED
coadread_tcga_pan_can_atlas_2018	TCGA-3L-AA1B	TCGA-3L-AA1B-01	15.6163	0:DiseaseFree	15.6163	0:LIVING	15.6163	0:CENSORED
coadread_tcga	TCGA-A6-2672	TCGA-A6-2672-01	46.62	0:DiseaseFree	46.62	0:LIVING	NA	NA
coadread_tcga	TCGA-A6-2676	TCGA-A6-2676-01	NA	NA	42.87	1:DECEASED	NA	NA
coadread_tcga_pan_can_atlas_2018	TCGA-A6-2686	TCGA-A6-2686-01	37.0188	0:DiseaseFree	37.0188	1:DECEASED	37.0188	0:CENSORED
coadread_tcga_pan_can_atlas_2018	TCGA-A6-3809	TCGA-A6-3809-01	NA	NA	32.7448	0:LIVING	32.7448	0:CENSORED
coadread_tcga_pan_can_atlas_2018	TCGA-A6-5661	TCGA-A6-5661-01	33.5339	0:DiseaseFree	33.5339	0:LIVING	33.5339	0:CENSORED
coadread_tcga_pan_can_atlas_2018	TCGA-A6-6649	TCGA-A6-6649-01	24.1641	0:DiseaseFree	24.1641	0:LIVING	24.1641	0:CENSORED
coadread_tcga_pan_can_atlas_2018	TCGA-AA-3492	TCGA-AA-3492-01	NA	NA	3.02462	1:DECEASED	3.02462	0:CENSORED
coadread_tcga	TCGA-AA-3516	TCGA-AA-3516-01	NA	NA	13.01	1:DECEASED	NA	NA
coadread_tcga	TCGA-AA-3525	TCGA-AA-3525-01	8.05	0:DiseaseFree	8.05	0:LIVING	NA	NA
coadread_tcga	TCGA-AA-3542	TCGA-AA-3542-01	12.98	0:DiseaseFree	12.98	0:LIVING	NA	NA
coadread_tcga	TCGA-AA-3543	TCGA-AA-3543-01	0.99	0:DiseaseFree	0.99	0:LIVING	NA	NA
coadread_tcga	TCGA-AA-3664	TCGA-AA-3664-01	53.98	0:DiseaseFree	53.98	0:LIVING	NA	NA
coadread_tcga_pan_can_atlas_2018	TCGA-AA-3713	TCGA-AA-3713-01	NA	NA	19.0354	0:LIVING	19.0354	0:CENSORED
coadread_tcga	TCGA-AA-3715	TCGA-AA-3715-01	5.03	1:Recurred/Progressed	19.02	1:DECEASED	NA	NA
coadread_tcga	TCGA-AA-3821	TCGA-AA-3821-01	1.02	0:DiseaseFree	1.02	0:LIVING	NA	NA
coadread_tcga	TCGA-AA-3833	TCGA-AA-3833-01	15.93	0:DiseaseFree	15.93	0:LIVING	NA	NA
coadread_tcga	TCGA-AA-3877	TCGA-AA-3877-01	30.98	0:DiseaseFree	30.98	0:LIVING	NA	NA
coadread_tcga	TCGA-AA-3947	TCGA-AA-3947-01	32.98	0:DiseaseFree	32.98	0:LIVING	NA	NA
coadread_tcga	TCGA-AA-3949	TCGA-AA-3949-01	25.99	0:DiseaseFree	25.99	0:LIVING	NA	NA
coadread_tcga	TCGA-AA-3966	TCGA-AA-3966-01	2	0:DiseaseFree	2	0:LIVING	NA	NA
coadread_tcga	TCGA-AA-A00D	TCGA-AA-A00D-01	18.99	0:DiseaseFree	18.99	0:LIVING	NA	NA
coadread_tcga	TCGA-AA-A00J	TCGA-AA-A00J-01	18.04	0:DiseaseFree	18.04	0:LIVING	NA	NA
coadread_tcga	TCGA-AA-A01D	TCGA-AA-A01D-01	6.01	1:Recurred/Progressed	10.97	1:DECEASED	NA	NA
coadread_tcga	TCGA-AA-A01P	TCGA-AA-A01P-01	25.03	1:Recurred/Progressed	38.04	1:DECEASED	NA	NA
coadread_tcga_pan_can_atlas_2018	TCGA-AA-A02R	TCGA-AA-A02R-01	NA	NA	22.0272	1:DECEASED	22.0272	1:PROGRESSION
coadread_tcga_pan_can_atlas_2018	TCGA-AD-5900	TCGA-AD-5900-01	12.1643	0:DiseaseFree	12.1643	0:LIVING	12.1643	0:CENSORED
coadread_tcga_pan_can_atlas_2018	TCGA-AD-6895	TCGA-AD-6895-01	25.0847	0:DiseaseFree	25.0847	0:LIVING	25.0847	0:CENSORED
coadread_tcga	TCGA-AG-3578	TCGA-AG-3578-01	32	0:DiseaseFree	32	0:LIVING	NA	NA
coadread_tcga	TCGA-AG-A002	TCGA-AG-A002-01	20.96	0:DiseaseFree	20.96	0:LIVING	NA	NA
coadread_tcga_pan_can_atlas_2018	TCGA-AM-5821	TCGA-AM-5821-01	NA	NA	0.920538	0:LIVING	0.920538	0:CENSORED
coadread_tcga_pan_can_atlas_2018	TCGA-AU-6004	TCGA-AU-6004-01	NA	NA	27.0901	0:LIVING	27.0901	0:CENSORED
coadread_tcga_pan_can_atlas_2018	TCGA-AY-6196	TCGA-AY-6196-01	NA	NA	0.197258	0:LIVING	0.197258	0:CENSORED
coadread_tcga_pan_can_atlas_2018	TCGA-AZ-4614	TCGA-AZ-4614-01	NA	NA	5.65473	1:DECEASED	5.65473	1:PROGRESSION
coadread_tcga_pan_can_atlas_2018	TCGA-AZ-4615	TCGA-AZ-4615-01	NA	NA	32.9421	0:LIVING	22.6189	1:PROGRESSION
coadread_tcga_pan_can_atlas_2018	TCGA-AZ-6598	TCGA-AZ-6598-01	49.4132	0:DiseaseFree	49.4132	1:DECEASED	49.4132	0:CENSORED
coadread_tcga_pan_can_atlas_2018	TCGA-CA-6717	TCGA-CA-6717-01	12.756	0:DiseaseFree	12.756	0:LIVING	12.756	0:CENSORED
coadread_tcga_pan_can_atlas_2018	TCGA-CA-6718	TCGA-CA-6718-01	6.8054	1:Recurred/Progressed	10.0602	1:DECEASED	6.8054	1:PROGRESSION
coadread_tcga_pan_can_atlas_2018	TCGA-CK-4951	TCGA-CK-4951-01	NA	NA	70.1581	1:DECEASED	15.7806	1:PROGRESSION
coadread_tcga_pan_can_atlas_2018	TCGA-CK-4952	TCGA-CK-4952-01	NA	NA	15.6163	0:LIVING	15.6163	0:CENSORED
coadread_tcga_pan_can_atlas_2018	TCGA-CK-6747	TCGA-CK-6747-01	82.947	0:DiseaseFree	82.947	0:LIVING	82.947	0:CENSORED
coadread_tcga_pan_can_atlas_2018	TCGA-CM-4750	TCGA-CM-4750-01	8.02183	0:DiseaseFree	8.02183	0:LIVING	8.02183	0:CENSORED
coadread_tcga_pan_can_atlas_2018	TCGA-CM-5861	TCGA-CM-5861-01	NA	NA	15.0245	0:LIVING	11.0136	1:PROGRESSION
coadread_tcga_pan_can_atlas_2018	TCGA-CM-6169	TCGA-CM-6169-01	NA	NA	13.019	0:LIVING	13.019	0:CENSORED
coadread_tcga_pan_can_atlas_2018	TCGA-D5-6534	TCGA-D5-6534-01	43.2653	0:DiseaseFree	43.2653	0:LIVING	43.2653	0:CENSORED
coadread_tcga_pan_can_atlas_2018	TCGA-D5-6540	TCGA-D5-6540-01	NA	NA	16.1423	0:LIVING	16.1423	0:CENSORED
coadread_tcga_pan_can_atlas_2018	TCGA-D5-6928	TCGA-D5-6928-01	NA	NA	11.6382	0:LIVING	11.6382	0:CENSORED
coadread_tcga_pan_can_atlas_2018	TCGA-DM-A1D7	TCGA-DM-A1D7-01	NA	NA	13.3149	1:DECEASED	2.63011	1:PROGRESSION
coadread_tcga_pan_can_atlas_2018	TCGA-DM-A1DA	TCGA-DM-A1DA-01	NA	NA	7.49581	1:DECEASED	7.49581	0:CENSORED
coadread_tcga_pan_can_atlas_2018	TCGA-DM-A1HB	TCGA-DM-A1HB-01	NA	NA	135.648	0:LIVING	135.648	0:CENSORED
coadread_tcga_pan_can_atlas_2018	TCGA-DM-A28C	TCGA-DM-A28C-01	NA	NA	81.369	1:DECEASED	63.4185	1:PROGRESSION
coadread_tcga_pan_can_atlas_2018	TCGA-DT-5265	TCGA-DT-5265-01	12.6245	0:DiseaseFree	12.6245	0:LIVING	12.6245	0:CENSORED
coadread_tcga_pan_can_atlas_2018	TCGA-EI-6882	TCGA-EI-6882-01	NA	NA	8.6136	0:LIVING	8.6136	0:CENSORED
coadread_tcga_pan_can_atlas_2018	TCGA-EI-6917	TCGA-EI-6917-01	NA	NA	17.4573	0:LIVING	17.4573	0:CENSORED
coadread_tcga_pan_can_atlas_2018	TCGA-F4-6570	TCGA-F4-6570-01	NA	NA	6.18075	1:DECEASED	6.18075	0:CENSORED
coadread_tcga_pan_can_atlas_2018	TCGA-F5-6814	TCGA-F5-6814-01	37.1832	0:DiseaseFree	37.1832	0:LIVING	37.1832	0:CENSORED
coadread_tcga_pan_can_atlas_2018	TCGA-G4-6299	TCGA-G4-6299-01	NA	NA	74.5636	0:LIVING	74.5636	0:CENSORED
coadread_tcga_pan_can_atlas_2018	TCGA-G4-6321	TCGA-G4-6321-01	NA	NA	22.0929	0:LIVING	22.0929	0:CENSORED
coadread_tcga_pan_can_atlas_2018	TCGA-G4-6586	TCGA-G4-6586-01	NA	NA	35.8023	0:LIVING	35.8023	0:CENSORED
coadread_tcga_pan_can_atlas_2018	TCGA-G4-6628	TCGA-G4-6628-01	79.6923	0:DiseaseFree	79.6923	0:LIVING	79.6923	0:CENSORED

## Sheet: Table 9
Table 9. Patient list of ZNRF3 mutant group
Study ID	Patient ID	Sample ID	Disease Free (Months)	Disease Free Status	Overall Survival (Months)	Overall Survival Status	Progress Free Survival (Months)	Progression Free Status
coad_cptac_2019	05CO041	05CO041	30	0:DiseaseFree	30	0:LIVING	NA	NA
coad_cptac_2019	05CO048	05CO048	28	0:DiseaseFree	28	0:LIVING	NA	NA
coad_cptac_2019	11CO018	11CO018	31	0:DiseaseFree	31	0:LIVING	NA	NA
coad_cptac_2019	14CO003	14CO003	42	0:DiseaseFree	42	0:LIVING	NA	NA
coad_cptac_2019	22CO006	22CO006	22	1:Recurred/Progressed	28	1:DECEASED	NA	NA
coadread_tcga_pan_can_atlas_2018	TCGA-A6-5665	TCGA-A6-5665-01	NA	NA	22.06	0:LIVING	17.3916	1:PROGRESSION
coadread_tcga_pan_can_atlas_2018	TCGA-A6-6653	TCGA-A6-6653-01	24.3943	0:DiseaseFree	24.3943	0:LIVING	24.3943	0:CENSORED
coadread_tcga_pan_can_atlas_2018	TCGA-AA-3877	TCGA-AA-3877-01	31.0024	0:DiseaseFree	31.0024	0:LIVING	31.0024	0:CENSORED
coadread_tcga_pan_can_atlas_2018	TCGA-AD-6889	TCGA-AD-6889-01	49.8405	1:Recurred/Progressed	83.2429	1:DECEASED	49.8405	1:PROGRESSION
coadread_tcga_pan_can_atlas_2018	TCGA-CM-6171	TCGA-CM-6171-01	NA	NA	14.0382	0:LIVING	14.0382	0:CENSORED
coadread_tcga_pan_can_atlas_2018	TCGA-D5-6930	TCGA-D5-6930-01	NA	NA	13.3478	0:LIVING	13.3478	0:CENSORED
coadread_tcga_pan_can_atlas_2018	TCGA-G4-6302	TCGA-G4-6302-01	NA	NA	67.2979	1:DECEASED	67.2979	0:CENSORED
coadread_tcga_pan_can_atlas_2018	TCGA-G4-6588	TCGA-G4-6588-01	NA	NA	26.1696	0:LIVING	26.1696	0:CENSORED
coadread_tcga_pan_can_atlas_2018	TCGA-QG-A5Z2	TCGA-QG-A5Z2-01	31.2983	0:DiseaseFree	31.2983	0:LIVING	31.2983	0:CENSORED
